# Supplementary material for: Host population dynamics influence Leptospira spp. transmission patterns among Rattus norvegicus in Boston, Massachusetts, US
Source: PLoS Negl Trop Dis. 2025 Apr 15;19(4):e0012966. doi: 10.1371/journal.pntd.0012966 (PMC12047771; doi:10.1371/journal.pntd.0012966)
Supplement: S1 Table — (XLSX) [file pntd.0012966.s009.xlsx]

## Sheet: TableS1_RnorvCollections
Collection ID	Genetic Groups present (migrant)	Color designation of collection	lipl32 qPCR (n=)	MSATs (n=)	Migrants (n=)	lipL32 +	Collection year	Collection date(s)
1a	Blue/Admixed	Blue	18	18	0	0	2016	4-Aug-2016, 5-Aug-2016, 9-Aug-2016, 8-Nov-2016, 6-Dec-2016
1b	(Red)	Red	1	1	1	0	2017	27-Jul-2017
1c	Blue	Blue	1	1	0	0	2018	14-Sep-2018
2c	Blue/Admixed (Tan)	Blue	12	12	3	2	2018	2-Nov-2018, 9-Nov-2018, 30-Nov-2018
3b	Admixed	White	3	3	0	1	2017	22-Jun-2017
4c	Admixed	White	1	1	0	1	2018	7-Sep-2018
5a	Light Blue (Green)	Light Blue	4	3	1	0	2016	12-Jul-2016, 13-Jul-2016
5b	Light Blue/Admixed	Light Blue	23	23	0	3	2017	29-Jun-2017, 30-Jun-2017, 20-Jul-2017, 27-Jul-2017, 3-Aug-2017
6a	Admix	White	1	1	0	0	2016	3-Aug-2016
6c	Tan/Admixed	Tan	36	36	0	8	2018	10-Aug-2018, 17-Aug-2018, 21-Sep-2018, 28-Sep-2018, 5-Oct-2018, 12-Oct-2018, 19-Oct-2018, 2-Nov-2018, 9-Nov-2018
6f	Yellow/Admixed/Tan	Yellow	14	14	0	1	2021	10-Aug-2021, 21-Sep-2021
6g1	Yellow/Tan/Admixed (Brown)	Yellow	12	12	1	5	2022	27-Jan-2022
6g2	Yellow/Admixed/Tan	Yellow	21	20	0	0	2022	7-Jun-2022, 17-Jul-2022, 2-Aug-2022
7d	Admixed/Yellow (Evergreen)	White	6	6	1	0	2019	26-Apr-2019, 3-May-2019, 31-May-2019, 21-Jun-2019
8b	Red/Admixed	Red	6	6	0	0	2017	27-Jul-2017, 28-Jul-2017
8c	Red/Admixed	Red	8	8	0	3	2018	12-Oct-2018, 19-Oct-2018
8f	Steel/Admixed	Steel	40	40	0	10	2021	15-Jun-2021, 16-Jun-2021, 29-Jun-2021, 30-Jun-2021, 13-Jul-2021, 19-Jul-2021, 20-Jul-2021, 2-Aug-2021, 3-Aug-2021, 20-Sep-2021, 21-Sep-2021
8fg	Steel/Admixed	Steel	6	6	0	2	2021-2022	1-Nov-2021, 2-Nov-2021, 27-Jan-2022
8g	Steel/Admixed	Steel	3	2	0	0	2022	2-Aug-2022
9f	Admixed/Brown	White	10	10	0	1	2021	16-Jun-2021, 29-Jun-2021, 13-Jul-2021, 3-Aug-2021, 21-Sep-2021
9g1	Admixed/Brown	White	3	3	0	2	2022	27-Jan-2022
9g2	Brown/Admixed	Brown	8	7	0	1	2022	7-Jun-2022, 17-Jul-2022, 2-Aug-2022
10c	Brown	Brown	2	2	0	0	2018	10-Aug-2018
10d	Admixed (Purple)	Purple	2	2	1	0	2019	26-Apr-2019
11b	Orange	Orange	6	6	0	0	2017	24-Feb-2017
12a	Green (Light Blue)	Green	16	16	1	3	2016	12-Jul-2016, 13-Jul-2016, 14-Jul-2016, 19-Jul-2016, 21-Jul-2016, 10-Aug-2016
12ab	Green/Admixed	Green	12	12	0	2	2016-2017	15-Nov-2016, 13-Jan-2017, 27-Jan-2017
13d	Evergreen	Evergreen	4	4	0	1	2019	17-May-2019
14d	Evergreen (Pink)	Evergreen	9	9	1	0	2019	10-May-2019, 31-May-2019
15d	Purple (Evergreen)	Purple	5	5	1	3	2019	28-Jun-2019
16d	Evergreen/Admixed	Evergreen	9	9	0	3	2019	14-Jun-2019, 21-Jun-2019
17c	Pink/Admixed	Pink	7	7	0	2	2018	28-Sep-2018, 5-Oct-2018, 12-Oct-2018
17d	Pink	Pink	6	6	0	2	2019	3-May-2019, 10-May-2019, 17-May-2019
Not assigned	-	-	13	0	-	3	2016-2021	12-Dec-2016, 27-Jul-2017, 5-Oct-2018, 3-May-2019, 16-Oct-2020, 23-Oct-2020, 6-Nov-2020 20-Jul-2021
Totals			328	311	11	59
