# Supplementary material for: Host population dynamics influence Leptospira spp. transmission patterns among Rattus norvegicus in Boston, Massachusetts, US
Source: PLoS Negl Trop Dis. 2025 Apr 15;19(4):e0012966. doi: 10.1371/journal.pntd.0012966 (PMC12047771; doi:10.1371/journal.pntd.0012966)
Supplement: S2 Table — (XLSX) [file pntd.0012966.s010.xlsx]

## Sheet: TableS2_AllAnalyses
Sample ID	Mammalian species	Weight	Sex	Tissue	lipL32 qPCR	lipL32 Ct	Culture	WGS	Enriched	AmpSeq	Leptospira species	Leptospira titer: reacting serogroup	Year	Date	Location	Latitude	Longitude	Collection ID	MSAT analysis	GeneticGroup (Q ≥0.75)	D7Rat97		D1Wox23		D12Rat76		D11Mgh5		D6Cebr1		D3Cebr3		D6Wox2		D1Cebr9		D4Wox7		D12Wox1		D5Rat83		D7Rat13		D20Rat46		D9Rat13		D10Mit5
Cad19	Rattus norvegicus	50	f	frozen kidney	0		-	-	-	-	-	-	2016	2016-08-04	Long Warf-1	42.36	-71.0497	1a	1	Blue	172	196	194	202	94	104	234	236	234	236	163	163	124	124	271	271	134	142	400	412	168	190	144	152	160	164	101	121	143
Cad20	Rattus norvegicus	175	f	frozen kidney	0		-	-	-	-	-	-	2016	2016-08-04	Long Warf-1	42.36	-71.0497	1a	1	Blue	196	196	186	202	94	94	234	236	236	236	165	181	124	124	271	271	138	142	400	400	168	178	144	144	164	174	101	109	137
Cad21	Rattus norvegicus	225	f	frozen kidney	0		-	-	-	-	-	-	2016	2016-08-05	Long Warf-1	42.36	-71.0497	1a	1	Blue	196	196	186	202	94	94	234	236	224	236	165	181	124	124	271	271	138	142	400	400	168	178	144	144	164	174	101	101	137
Cad22	Rattus norvegicus	150	f	frozen kidney	0		-	-	-	-	-	-	2016	2016-08-05	Long Warf-1	42.36	-71.0497	1a	1	Blue	178	196	214	214	94	104	230	234	236	236	165	165	120	124	267	267	134	142	400	412	168	168	144	144	140	164	101	121	137
Cad23	Rattus norvegicus	210	m	frozen kidney	0		-	-	-	-	-	-	2016	2016-08-05	Long Warf-1	42.36	-71.0497	1a	1	Blue	172	196	194	214	94	94	234	236	236	236	165	181	124	124	271	271	138	142	400	400	168	190	144	152	160	164	101	121	137
Cad24	Rattus norvegicus	60	f	frozen kidney	0		-	-	-	-	-	-	2016	2016-08-05	Long Warf-1	42.36	-71.0497	1a	1	Blue	172	196	202	202	94	104	234	236	234	236	165	165	124	124	267	271	134	134	400	412	168	190	144	152	160	164	101	121	143
Cad25	Rattus norvegicus	260	m	frozen kidney	0		-	-	-	-	-	-	2016	2016-08-05	Long Warf-1	42.36	-71.0497	1a	1	Blue	178	196	186	214	88	100	216	228	224	224	165	181	120	120	267	271	134	142	412	412	168	168	144	150	140	164	101	109	137
Cad26	Rattus norvegicus	100	m	frozen kidney	0		-	-	-	-	-	-	2016	2016-08-09	Long Warf-1	42.36	-71.0497	1a	1	Admixed	174	180	194	214	94	94	230	234	224	224	165	165	124	124	265	271	142	142	400	416	168	194	128	152	160	162	109	119	141
Cad27	Rattus norvegicus	250	f	frozen kidney	0		-	-	-	-	-	-	2016	2016-08-09	Long Warf-1	42.36	-71.0497	1a	1	Admixed	174	178	194	214	94	94	216	216	224	236	165	181	120	124	271	271	134	142	400	412	168	194	158	158	160	162	101	123	141
Cad28	Rattus norvegicus	150	f	frozen kidney	0		-	-	-	-	-	-	2016	2016-08-09	Long Warf-1	42.36	-71.0497	1a	1	Blue	172	196	186	194	94	104	234	236	236	236	181	181	124	124	271	271	138	142	400	412	168	178	144	152	164	164	101	121	137
Cad29	Rattus norvegicus	190	f	frozen kidney	0		-	-	-	-	-	-	2016	2016-08-09	Long Warf-1	42.36	-71.0497	1a	1	Admixed	174	196	194	202	94	104	216	236	224	224	165	181	120	124	271	271	134	142	400	412	168	194	128	144	162	174	109	123	137
Cad30	Rattus norvegicus	225	f	frozen kidney	0		-	-	-	-	-	-	2016	2016-08-09	Long Warf-1	42.36	-71.0497	1a	1	Blue	196	198	206	214	94	94	216	230	224	236	165	181	120	120	267	271	134	142	412	412	168	178	144	144	164	164	101	119	147
Cad31	Rattus norvegicus	210	m	frozen kidney	0		-	-	-	-	-	-	2016	2016-08-09	Long Warf-1	42.36	-71.0497	1a	1	Blue	196	196	186	214	94	94	234	236	236	236	181	181	124	124	271	271	138	138	400	400	178	178	144	144	164	164	101	101	137
Cad32	Rattus norvegicus	350	f	frozen kidney	0		-	-	-	-	-	-	2016	2016-08-09	Long Warf-1	42.36	-71.0497	1a	1	Blue	196	196	186	214	94	94	234	236	236	236	165	181	124	124	271	271	134	138	400	400	168	168	144	144	164	174	101	101	137
Cad37	Rattus norvegicus	300	f	frozen kidney	0		-	-	-	-	-	-	2016	2016-11-08	Long Warf-1	42.36	-71.0497	1a	1	Blue	178	198	214	214	88	94	230	230	236	236	165	165	120	124	271	271	142	142	400	412	168	168	144	144	140	140	101	109	137
Cad38	Rattus norvegicus	100	f	frozen kidney	0		-	-	-	-	-	-	2016	2016-11-08	Long Warf-1	42.36	-71.0497	1a	1	Blue	178	196	198	202	94	94	236	236	224	236	165	181	124	124	271	271	134	142	400	400	168	168	144	144	140	160	101	101	137
Cad39	Rattus norvegicus	225	f	frozen kidney	0		-	-	-	-	-	-	2016	2016-11-08	Long Warf-1	42.36	-71.0497	1a	1	Blue	178	178	186	206	88	94	230	230	236	236	165	165	120	124	271	271	134	142	400	412	168	168	150	150	140	164	101	109	143
Cad42	Rattus norvegicus	400	f	frozen kidney	0		-	-	-	-	-	-	2016	2016-12-06	Long Warf-1	42.36	-71.0497	1a	1	Blue	178	196	186	186	94	104	230	234	236	236	165	181	124	124	271	271	134	138	400	400	168	168	144	144	160	164	101	101	137
R97	Rattus norvegicus	325	f	frozen kidney	0		-	-	-	-	-	-	2017	2017-07-27	Long Warf-2	42.3612	-71.0519	1b	1	Red	174	184	194	210	94	104	228	236	224	230	165	181	120	128	267	267	134	142	400	400	168	194	128	156	162	162	101	121	141
R284	Rattus norvegicus	365	f	frozen kidney	0		-	-	-	-	-	-	2018	2018-09-14	Long Warf-3	42.362	-71.0507	1c	1	Blue	174	196	214	214	94	100	236	236	236	236	165	165	124	124	267	271	134	134	412	416	190	190	128	144	140	160	101	119	137
R324	Rattus norvegicus	230	m	frozen kidney	1	38.5	0	-	0	0	-	-	2018	2018-11-02	Government Center-1	42.361	-71.0572	2c	1	Admixed	174	174	202	210	102	102	234	234	224	224	163	165	120	124	271	271	130	134	420	420	178	178	150	150	140	160	101	109	141
R325	Rattus norvegicus	50	m	frozen kidney	0		-	-	-	-	-	-	2018	2018-11-02	Government Center-1	42.361	-71.0572	2c	1	Blue	174	178	202	210	96	96	228	234	224	236	163	181	120	120	271	271	130	134	400	408	168	168	128	150	140	140	101	109	143
R326	Rattus norvegicus	130	m	frozen kidney	0		-	-	-	-	-	-	2018	2018-11-02	Government Center-1	42.361	-71.0572	2c	1	Blue	174	178	202	214	96	96	234	234	224	236	163	165	100	120	271	271	130	130	400	420	178	178	128	150	140	160	101	109	143
R327	Rattus norvegicus	90	m	frozen kidney	0		-	-	-	-	-	-	2018	2018-11-02	Government Center-1	42.361	-71.0572	2c	1	Blue	174	174	210	210	96	96	234	234	224	224	163	165	120	120	271	271	130	130	400	408	178	178	150	150	140	140	101	101	143
R330	Rattus norvegicus	340	m	frozen kidney	0		-	-	-	-	-	-	2018	2018-11-09	Government Center-1	42.361	-71.0572	2c	1	Blue	174	178	210	214	96	96	216	234	224	236	163	181	120	120	271	271	130	130	408	420	168	178	128	150	140	140	101	109	143
R331	Rattus norvegicus	140	f	frozen kidney	0		-	-	-	-	-	-	2018	2018-11-09	Government Center-1	42.361	-71.0572	2c	1	Blue	174	196	210	214	96	102	234	234	236	236	163	165	120	120	267	271	130	134	420	420	168	168	144	150	140	140	101	109	147
R332	Rattus norvegicus	120	f	frozen kidney	0		-	-	-	-	-	-	2018	2018-11-09	Government Center-1	42.361	-71.0572	2c	1	Blue	178	196	210	214	96	102	234	234	224	236	163	165	120	120	267	271	130	134	420	420	178	178	128	144	140	160	101	121	147
R333	Rattus norvegicus	350	f	frozen kidney	0		-	-	-	-	-	-	2018	2018-11-09	Government Center-1	42.361	-71.0572	2c	1	Blue	174	174	202	210	96	100	234	234	224	230	165	165	100	120	271	271	130	130	400	400	178	178	150	150	140	160	101	109	143
R334	Rattus norvegicus	110	f	frozen kidney	0		-	-	-	-	-	-	2018	2018-11-09	Government Center-1	42.361	-71.0572	2c	1	Blue	174	196	214	214	96	102	234	234	224	236	163	165	120	120	271	271	130	130	408	420	168	168	144	150	140	140	109	109	147
R335	Rattus norvegicus	475	m	frozen kidney	1	28.7	1	1	-	-	L. interrogans	102,400: Icterohaemorrhagiae	2018	2018-11-30	Government Center-1	42.361	-71.0572	2c	1	Tan	196	198	198	198	94	94	228	228	224	224	163	163	108	120	267	271	142	142	400	400	196	196	152	152	140	144	109	109	143
R336	Rattus norvegicus	90	m	frozen kidney	0		-	-	-	-	-	-	2018	2018-11-30	Government Center-1	42.361	-71.0572	2c	1	Tan	174	184	198	214	94	94	228	234	224	236	163	167	132	132	261	271	134	138	400	420	168	168	154	158	160	172	101	109	143
R337	Rattus norvegicus	80	m	frozen kidney	0		-	-	-	-	-	-	2018	2018-11-30	Government Center-1	42.361	-71.0572	2c	1	Tan	176	178	194	198	94	94	228	230	224	224	163	167	108	120	267	271	138	142	400	416	168	196	150	150	160	172	101	109	143
R60	Rattus norvegicus	200	f	frozen kidney	1	31.1	0	-	1	-	L. interrogans	-	2017	2017-06-22	North End-1	42.3664	-71.0582	3b	1	Admixed	174	196	198	198	86	94	234	248	224	224	165	165	120	120	267	267	134	142	392	408	190	192	144	158	160	160	101	121	137
R61	Rattus norvegicus	220	m	frozen kidney	0		-	-	-	-	-	-	2017	2017-06-22	North End-1	42.3664	-71.0582	3b	1	Admixed	172	176	198	198	96	100	228	228	224	236	165	167	100	124	267	271	134	142	408	408	168	168	150	156	160	160	101	101	141
R62	Rattus norvegicus	130	f	frozen kidney	0		-	-	-	-	-	-	2017	2017-06-22	North End-1	42.3664	-71.0582	3b	1	Admixed	174	176	202	206	94	100	234	234	224	224	165	165	100	124	271	271	130	134	400	416	168	178	146	150	160	160	101	109	143
R283	Rattus norvegicus	400	f	frozen kidney	1	27.3	0	-	1	-	L. interrogans	-	2018	2018-09-07	Leather District-1	42.3514	-71.0586	4c	1	Admixed	174	174	194	198	92	94	234	236	224	230	167	177	100	124	261	269	134	134	400	400	168	168	128	148	160	160	101	109	139
Cad3	Rattus norvegicus	120	m	frozen kidney	0		-	-	-	-	-	-	2016	2016-07-12	Chinatown-1	42.3524	-71.0624	5a	1	LightBlue	174	174	198	214	94	104	232	234	230	230	181	181	120	124	267	267	142	142	392	420	168	178	150	150	160	162	101	121	139
Cad4	Rattus norvegicus	310	m	frozen kidney	0		-	-	-	-	-	-	2016	2016-07-12	Chinatown-1	42.3524	-71.0624	5a	1	LightBlue	172	178	194	198	100	100	228	232	230	230	167	181	120	132	261	267	134	142	400	416	168	168	152	164	140	140	121	121	141
Cad5	Rattus norvegicus	190	m	frozen kidney	0		-	-	-	-	-	-	2016	2016-07-12	Chinatown-1	42.3524	-71.0624	5a	0	Undetermined	-	-	-	-	-	-	-	-	-	-	-	-	-	-	-	-	-	-	-	-	-	-	-	-	-	-	-	-	-
Cad6	Rattus norvegicus	110	m	frozen kidney	0		-	-	-	-	-	-	2016	2016-07-13	Chinatown-1	42.3524	-71.0624	5a	1	Green	174	174	198	198	94	94	228	236	224	224	165	165	124	124	265	267	138	142	400	400	168	178	128	158	160	162	101	101	143
R102	Rattus norvegicus	75	f	frozen kidney	0		-	-	-	-	-	-	2017	2017-08-03	Chinatown-2	42.3482	-71.0616	5b	1	LightBlue	174	184	206	206	94	96	230	234	230	236	165	181	120	128	261	269	142	142	416	420	168	196	148	164	160	162	101	109	141
R104	Rattus norvegicus	175	m	frozen kidney	0		-	-	-	-	-	-	2017	2017-08-03	Chinatown-2	42.3482	-71.0616	5b	1	LightBlue	174	178	202	206	94	94	230	230	224	224	165	181	120	120	261	265	142	142	416	420	168	168	150	164	160	162	101	121	141
R106	Rattus norvegicus	225	f	frozen kidney	0		-	-	-	-	-	-	2017	2017-08-03	Chinatown-2	42.3482	-71.0616	5b	1	Admixed	176	184	206	206	92	94	230	234	224	230	165	181	100	120	261	265	134	142	392	416	168	196	144	164	162	174	101	101	143
R108	Rattus norvegicus	300	m	frozen kidney	1	38.2	0	-	0	0	-	-	2017	2017-08-03	Chinatown-2	42.3482	-71.0616	5b	1	LightBlue	172	174	202	206	94	102	228	236	230	230	167	181	100	128	261	261	134	142	408	412	168	196	156	158	162	174	109	109	135
R64	Rattus norvegicus	100	f	frozen kidney	0		-	-	-	-	-	-	2017	2017-06-29	Chinatown-3	42.3481	-71.0616	5b	1	LightBlue	172	178	194	198	94	94	232	238	224	230	165	167	124	124	265	267	142	142	408	416	168	196	158	162	140	162	101	121	135
R65	Rattus norvegicus	150	m	frozen kidney	0		-	-	-	-	-	-	2017	2017-06-29	Chinatown-3	42.3481	-71.0616	5b	1	LightBlue	172	184	194	206	94	96	232	248	224	230	163	181	100	124	261	267	142	142	392	408	168	178	156	162	140	160	101	109	135
R66	Rattus norvegicus	90	m	frozen kidney	1	30.3	0	-	0	0	-	-	2017	2017-06-29	Chinatown-3	42.3481	-71.0616	5b	1	LightBlue	172	174	194	198	94	102	234	248	230	230	165	167	100	128	267	269	142	142	400	408	168	168	128	158	160	160	101	101	135
R67	Rattus norvegicus	500	m	frozen kidney	1	27.3	0	-	0	1	L. interrogans	-	2017	2017-06-29	Chinatown-3	42.3481	-71.0616	5b	1	LightBlue	174	174	202	206	96	102	234	234	230	236	165	181	120	120	267	269	134	142	408	420	168	168	148	150	160	162	101	101	145
R68	Rattus norvegicus	360	f	frozen kidney	0		-	-	-	-	-	-	2017	2017-06-29	Chinatown-4	42.3482	-71.0619	5b	1	LightBlue	174	178	202	206	94	100	230	236	230	230	167	181	100	120	261	267	142	142	400	420	168	168	150	158	140	160	121	121	141
R70	Rattus norvegicus	90	f	frozen kidney	0		-	-	-	-	-	-	2017	2017-06-29	Chinatown-4	42.3482	-71.0619	5b	1	LightBlue	174	176	194	202	94	94	232	234	224	236	181	181	120	132	265	267	134	142	412	412	168	168	144	150	140	160	121	121	145
R71	Rattus norvegicus	75	f	frozen kidney	0		-	-	-	-	-	-	2017	2017-06-29	Chinatown-4	42.3482	-71.0619	5b	1	LightBlue	174	184	198	206	94	102	234	234	230	230	165	165	120	124	261	269	134	142	400	408	168	168	148	162	162	162	101	101	145
R72	Rattus norvegicus	110	f	frozen kidney	0		-	-	-	-	-	-	2017	2017-06-29	Chinatown-4	42.3482	-71.0619	5b	1	LightBlue	172	184	194	198	94	94	234	248	230	236	165	181	124	128	267	269	142	142	408	416	168	178	158	162	140	140	101	101	135
R73	Rattus norvegicus	90	f	frozen kidney	0		-	-	-	-	-	-	2017	2017-06-29	Chinatown-4	42.3482	-71.0619	5b	1	LightBlue	176	178	198	202	94	94	232	234	224	236	163	181	100	120	261	265	134	142	412	420	168	168	144	162	140	140	121	121	143
R74	Rattus norvegicus	125	m	frozen kidney	0		-	-	-	-	-	-	2017	2017-06-30	Chinatown-5	42.348	-71.0627	5b	1	LightBlue	172	174	198	214	100	104	234	236	224	230	163	181	124	132	265	265	134	142	408	420	168	184	150	152	140	162	101	101	145
R75	Rattus norvegicus	125	f	frozen kidney	0		-	-	-	-	-	-	2017	2017-06-30	Chinatown-5	42.348	-71.0627	5b	1	LightBlue	174	184	198	206	94	104	232	248	224	230	163	165	120	124	265	267	142	142	408	412	168	168	150	164	140	160	101	109	135
R76	Rattus norvegicus	125	m	frozen kidney	0		-	-	-	-	-	-	2017	2017-06-30	Chinatown-6	42.3477	-71.062	5b	1	LightBlue	172	174	198	214	100	104	232	236	224	230	163	181	120	124	265	267	134	142	408	420	168	184	148	152	140	162	101	101	145
R77	Rattus norvegicus	125	m	frozen kidney	0		-	-	-	-	-	-	2017	2017-06-30	Chinatown-6	42.3477	-71.062	5b	1	LightBlue	172	174	198	214	100	104	234	234	224	230	163	181	120	124	267	267	134	142	412	420	168	184	148	152	140	162	101	109	141
R78	Rattus norvegicus	475	f	frozen kidney	0		-	-	-	-	-	-	2017	2017-07-20	Chinatown-7	42.3473	-71.0622	5b	1	LightBlue	172	174	198	202	94	94	236	238	224	230	163	165	120	120	265	269	142	142	400	416	168	184	150	158	160	162	101	121	145
R80	Rattus norvegicus	50	f	frozen kidney	0		-	-	-	-	-	-	2017	2017-07-20	Chinatown-8	42.3482	-71.0609	5b	1	Admixed	174	174	202	214	94	94	228	230	224	230	163	167	120	124	265	267	142	142	400	416	168	196	150	150	162	164	101	101	141
R81	Rattus norvegicus	125	f	frozen kidney	0		-	-	-	-	-	-	2017	2017-07-20	Chinatown-8	42.3482	-71.0609	5b	1	LightBlue	172	174	198	206	94	100	248	248	230	230	165	181	100	124	267	269	142	142	408	420	168	168	128	156	140	160	101	109	135
R82	Rattus norvegicus	250	m	frozen kidney	0		-	-	-	-	-	-	2017	2017-07-20	Chinatown-8	42.3482	-71.0609	5b	1	LightBlue	172	174	202	206	94	96	230	232	224	230	167	167	120	124	265	269	142	142	408	420	168	168	128	158	140	140	101	101	139
R91	Rattus norvegicus	225	m	frozen kidney	0		-	-	-	-	-	-	2017	2017-07-27	Chinatown-9	42.3479	-71.0614	5b	1	LightBlue	172	172	194	202	94	96	228	234	230	230	181	181	100	100	261	265	134	142	392	416	168	196	156	158	140	160	101	121	143
R95	Rattus norvegicus	75	f	frozen kidney	0		-	-	-	-	-	-	2017	2017-07-27	Chinatown-9	42.3479	-71.0614	5b	1	LightBlue	174	176	202	206	94	96	228	234	230	236	165	165	120	120	261	269	134	142	416	420	168	168	144	148	140	160	101	101	135
Cad18	Rattus norvegicus	125	m	frozen kidney	0		-	-	-	-	-	-	2016	2016-08-03	Boston Common Garden-1	42.3529	-71.0659	6a	1	Admixed	174	176	202	206	94	94	228	236	224	224	165	165	120	124	267	271	142	142	400	400	168	186	150	154	162	162	101	101	143
R269	Rattus norvegicus	460	m	frozen kidney	1	34.1	0	-	1	-	-	-	2018	2018-08-10	Boston Common Garden-2	42.356	-71.0695	6c	1	Tan	176	178	198	198	94	94	228	236	224	224	163	181	108	120	267	271	134	134	400	400	168	196	150	150	140	164	101	121	137
R270	Rattus norvegicus	140	f	frozen kidney	0		-	-	-	-	-	-	2018	2018-08-10	Boston Common Garden-2	42.356	-71.0695	6c	1	Admixed	174	174	194	194	94	100	228	248	224	224	167	181	108	120	261	263	134	142	392	400	186	194	150	158	140	140	101	109	137
R271	Rattus norvegicus	100	m	frozen kidney	0		-	-	-	-	-	-	2018	2018-08-10	Boston Common Garden-2	42.356	-71.0695	6c	1	Admixed	192	192	194	202	94	94	216	236	224	224	167	177	120	120	263	267	142	142	400	416	170	178	158	158	140	162	109	121	143
R272	Rattus norvegicus	100	m	frozen kidney	0		-	-	-	-	-	-	2018	2018-08-10	Boston Common Garden-2	42.356	-71.0695	6c	1	Tan	178	192	210	214	94	94	216	228	224	224	165	181	100	108	261	263	142	142	400	416	178	186	150	158	140	162	109	109	141
R273	Rattus norvegicus	40	m	frozen kidney	0		-	-	-	-	-	-	2018	2018-08-10	Boston Common Garden-2	42.356	-71.0695	6c	1	Tan	178	192	214	214	94	94	228	248	224	236	165	165	100	100	261	271	134	142	392	416	186	196	150	150	140	164	101	109	139
R276	Rattus norvegicus	60	u	frozen kidney	0		-	-	-	-	-	-	2018	2018-08-17	Boston Common Garden-3	42.3542	-71.0694	6c	1	Tan	178	192	194	194	94	94	216	228	224	224	165	181	108	120	263	267	138	142	416	416	196	196	150	158	140	140	101	109	143
R277	Rattus norvegicus	70	f	frozen kidney	0		-	-	-	-	-	-	2018	2018-08-17	Boston Common Garden-3	42.3542	-71.0694	6c	1	Tan	176	178	198	214	94	94	228	248	224	236	163	181	100	108	267	267	134	142	392	400	168	196	150	150	140	164	101	109	141
R278	Rattus norvegicus	120	m	frozen kidney	0		-	-	-	-	-	-	2018	2018-08-17	Boston Common Garden-3	42.3542	-71.0694	6c	1	Admixed	174	176	194	210	94	94	216	228	224	224	163	167	120	120	261	267	142	142	400	416	186	196	148	158	140	140	101	121	141
R279	Rattus norvegicus	60	m	frozen kidney	0		-	-	-	-	-	-	2018	2018-08-17	Boston Common Garden-3	42.3542	-71.0694	6c	1	Tan	178	192	214	214	94	94	228	228	224	224	163	165	120	124	261	267	134	142	392	400	168	168	150	150	140	164	109	109	139
R280	Rattus norvegicus	40	m	frozen kidney	0		-	-	-	-	-	-	2018	2018-08-17	Boston Common Garden-3	42.3542	-71.0694	6c	1	Tan	184	192	198	198	94	94	228	234	236	236	165	165	100	132	271	271	134	138	400	408	168	168	150	158	162	172	101	109	137
R281	Rattus norvegicus	70	m	frozen kidney	0		-	-	-	-	-	-	2018	2018-08-17	Boston Common Garden-3	42.3542	-71.0694	6c	1	Tan	178	178	198	214	94	94	228	248	224	224	163	163	100	108	267	271	134	142	400	416	186	196	150	150	140	164	109	121	137
R282	Rattus norvegicus	90	m	frozen kidney	0		-	-	-	-	-	-	2018	2018-08-17	Boston Common Garden-3	42.3542	-71.0694	6c	1	Tan	178	178	214	214	94	94	234	248	224	224	163	165	100	120	267	271	134	142	392	400	168	186	150	158	140	162	109	109	141
R285	Rattus norvegicus	100	m	frozen kidney	0		-	-	-	-	-	-	2018	2018-09-21	Boston Common Garden-3	42.3542	-71.0694	6c	1	Tan	176	178	202	214	92	94	228	248	224	224	165	177	120	120	267	267	142	142	400	400	168	170	128	150	162	162	109	109	141
R286	Rattus norvegicus	75	f	frozen kidney	0		-	-	-	-	-	-	2018	2018-09-21	Boston Common Garden-3	42.3542	-71.0694	6c	1	Tan	176	178	194	202	92	94	228	248	224	224	165	177	120	120	267	267	142	142	392	400	190	196	150	158	140	140	101	119	137
R287	Rattus norvegicus	80	f	frozen kidney	0		-	-	-	-	-	-	2018	2018-09-21	Boston Common Garden-3	42.3542	-71.0694	6c	1	Tan	176	192	198	198	94	94	234	234	224	236	163	165	100	124	261	261	142	142	400	400	168	168	150	150	162	164	109	109	139
R288	Rattus norvegicus	90	m	frozen kidney	0		-	-	-	-	-	-	2018	2018-09-21	Boston Common Garden-3	42.3542	-71.0694	6c	1	Tan	174	178	198	202	94	94	228	248	224	224	163	165	120	120	267	267	134	142	400	400	168	170	150	158	140	164	101	109	137
R289	Rattus norvegicus	400	m	frozen kidney	1	35.5	0	-	1	-	L. interrogans	-	2018	2018-09-21	Boston Common Garden-3	42.3542	-71.0694	6c	1	Tan	174	192	198	202	92	94	228	236	224	224	163	165	120	120	261	267	142	142	400	408	196	196	158	158	140	164	109	109	141
R290	Rattus norvegicus	80	f	frozen kidney	0		-	-	-	-	-	-	2018	2018-09-21	Boston Common Garden-3	42.3542	-71.0694	6c	1	Tan	174	176	202	214	94	94	234	248	224	236	163	165	100	120	261	261	142	142	400	400	168	200	150	150	140	164	101	109	143
R291	Rattus norvegicus	95	m	frozen kidney	0		-	-	-	-	-	-	2018	2018-09-21	Boston Common Garden-3	42.3542	-71.0694	6c	1	Tan	176	178	194	202	92	92	230	248	224	224	165	181	120	120	267	267	142	142	400	400	170	196	158	158	140	162	109	109	141
R292	Rattus norvegicus	420	m	frozen kidney	1	37.2	0	-	1	-	L. interrogans	-	2018	2018-09-28	Boston Common Garden-3	42.3542	-71.0694	6c	1	Tan	174	178	198	198	94	94	228	228	224	224	163	181	120	132	261	271	134	142	392	400	170	186	150	158	164	164	101	101	137
R293	Rattus norvegicus	160	f	frozen kidney	0		-	-	-	-	-	-	2018	2018-09-28	Boston Common Garden-3	42.3542	-71.0694	6c	1	Tan	176	192	198	214	92	94	228	248	224	224	163	165	120	132	267	271	142	142	400	400	168	196	150	158	160	162	101	109	137
R294	Rattus norvegicus	160	f	frozen kidney	0		-	-	-	-	-	-	2018	2018-09-28	Boston Common Garden-3	42.3542	-71.0694	6c	1	Tan	174	192	198	214	94	94	228	230	224	236	163	165	100	100	271	271	142	142	392	400	170	196	150	158	160	162	109	109	143
R295	Rattus norvegicus	140	m	frozen kidney	0		-	-	-	-	-	-	2018	2018-09-28	Boston Common Garden-3	42.3542	-71.0694	6c	1	Tan	178	178	198	198	94	94	230	234	224	236	163	165	100	100	261	271	142	142	400	400	168	168	150	150	164	164	109	121	143
R296	Rattus norvegicus	150	m	frozen kidney	0		-	-	-	-	-	-	2018	2018-09-28	Boston Common Garden-3	42.3542	-71.0694	6c	1	Tan	176	176	198	214	92	94	228	234	224	224	165	165	120	120	261	267	134	142	392	400	168	168	150	150	140	172	109	119	141
R299	Rattus norvegicus	50	f	frozen kidney	0		-	-	-	-	-	-	2018	2018-10-05	Boston Common Garden-3	42.3542	-71.0694	6c	1	Tan	176	178	198	198	94	94	228	228	224	224	163	163	132	132	271	271	142	142	392	420	196	196	150	160	164	164	101	109	139
R307	Rattus norvegicus	60	m	frozen kidney	0		-	-	-	-	-	-	2018	2018-10-12	Boston Common Garden-3	42.3542	-71.0694	6c	1	Tan	178	184	194	198	94	94	228	234	224	224	163	163	100	108	271	271	138	142	416	420	196	196	150	158	160	160	101	101	139
R308	Rattus norvegicus	70	m	frozen kidney	0		-	-	-	-	-	-	2018	2018-10-12	Boston Common Garden-3	42.3542	-71.0694	6c	1	Tan	174	192	194	198	92	94	236	248	224	224	163	181	120	120	267	267	142	142	392	400	186	196	158	158	140	164	109	109	141
R309	Rattus norvegicus	390	m	frozen kidney	1	34.2	0	-	0	1	L. interrogans	-	2018	2018-10-12	Boston Common Garden-3	42.3542	-71.0694	6c	1	Tan	176	178	198	202	94	100	228	228	224	224	167	177	100	120	261	267	134	134	400	416	168	168	150	150	162	164	109	121	143
R310	Rattus norvegicus	65	m	frozen kidney	0		-	-	-	-	-	-	2018	2018-10-12	Boston Common Garden-3	42.3542	-71.0694	6c	1	Tan	176	178	198	214	94	94	228	234	224	224	163	181	108	132	267	271	142	142	400	420	186	196	150	150	140	164	101	109	137
R319	Rattus norvegicus	100	m	frozen kidney	0		-	-	-	-	-	-	2018	2018-10-19	Boston Common Garden-3	42.3542	-71.0694	6c	1	Tan	174	176	198	198	94	94	228	230	224	224	163	163	132	132	261	271	142	142	400	420	170	196	150	158	164	164	101	109	137
R320	Rattus norvegicus	240	f	frozen kidney	1	26.3	0	-	1	-	L. interrogans	-	2018	2018-10-19	Boston Common Garden-3	42.3542	-71.0694	6c	1	Tan	174	176	198	198	94	94	230	236	224	224	165	167	100	120	261	267	134	142	392	400	168	168	150	158	140	172	101	101	143
R321	Rattus norvegicus	220	m	frozen kidney	1	22.8	1	1	-	-	L. interrogans	51,200: Icterohaemorrhagiae	2018	2018-10-19	Boston Common Garden-3	42.3542	-71.0694	6c	1	Tan	174	178	198	202	92	94	230	234	224	224	163	165	124	132	261	267	142	142	400	408	168	196	150	150	140	162	109	121	139
R322	Rattus norvegicus	440	m	frozen kidney	1	27.3	0	-	1	-	L. interrogans	-	2018	2018-11-02	Boston Common Garden-3	42.3542	-71.0694	6c	1	Tan	174	176	198	198	94	94	230	234	224	224	165	167	120	120	261	267	138	142	392	400	168	168	150	154	144	172	109	109	143
R323	Rattus norvegicus	260	m	frozen kidney	1	27.5	0	-	1	-	L. interrogans	-	2018	2018-11-02	Boston Common Garden-3	42.3542	-71.0694	6c	1	Tan	174	192	198	214	94	94	216	234	224	236	163	165	120	124	261	271	134	142	400	408	168	168	128	150	144	162	101	109	139
R328	Rattus norvegicus	280	m	frozen kidney	0		-	-	-	-	-	-	2018	2018-11-09	Boston Common Garden-3	42.3542	-71.0694	6c	1	Admixed	174	174	198	198	94	94	228	236	224	236	163	163	100	120	267	267	134	142	400	416	168	200	128	154	140	144	109	121	141
R329	Rattus norvegicus	110	f	frozen kidney	0		-	-	-	-	-	-	2018	2018-11-09	Boston Common Garden-3	42.3542	-71.0694	6c	1	Tan	176	178	198	206	92	94	228	236	224	224	163	165	120	132	267	271	142	142	400	420	196	196	150	160	162	164	101	109	137
MAR_48	Rattus norvegicus	330	f	fresh kidney	1	31	1	1	-	-	L. interrogans	51,200: Icterohaemorrhagiae	2021	2021-08-10	Boston Common Garden-4	42.3528	-71.0655	6f	1	Yellow	174	174	198	198	94	94	228	228	224	236	163	163	108	108	267	271	142	142	400	416	186	196	128	150	140	162	101	109	141
MAR_49	Rattus norvegicus	200	m	fresh kidney	0		-	-	-	-	-	-	2021	2021-08-10	Boston Common Garden-5	42.3569	-71.0625	6f	1	Admixed	174	178	198	198	94	94	236	236	224	230	181	181	100	124	261	267	134	142	400	400	168	168	150	158	140	162	101	123	143
MAR_50	Rattus norvegicus	225	f	fresh kidney	0		-	-	-	-	-	-	2021	2021-08-10	Boston Common Garden-6	42.3564	-71.063	6f	1	Admixed	174	174	186	194	94	102	216	236	224	232	163	181	100	120	271	271	142	142	400	400	168	196	150	158	140	140	109	119	143
MAR_54	Rattus norvegicus	90	m	fresh kidney	0		-	-	-	-	-	-	2021	2021-09-21	Boston Common Garden-7	42.3528	-71.0663	6f	1	Yellow	172	174	198	198	92	100	216	228	224	224	165	165	120	120	265	271	142	142	400	420	168	168	150	150	140	140	101	109	137
MAR_55	Rattus norvegicus	110	m	fresh kidney	0		-	-	-	-	-	-	2021	2021-09-21	Boston Common Garden-8	42.353	-71.0657	6f	1	Yellow	172	178	194	198	94	102	228	234	224	236	167	167	120	120	267	267	142	142	400	400	168	186	150	158	140	162	101	109	143
MAR_56	Rattus norvegicus	105	f	fresh kidney	0		-	-	-	-	-	-	2021	2021-09-21	Boston Common Garden-9	42.3526	-71.0683	6f	1	Tan	192	196	198	214	94	94	228	234	224	224	167	181	108	120	267	267	138	142	392	400	168	196	152	158	160	160	101	121	137
MAR_59	Rattus norvegicus	90	m	fresh kidney	0		-	-	-	-	-	-	2021	2021-09-21	Boston Common Garden-7	42.3528	-71.0663	6f	1	Yellow	174	174	198	198	94	100	228	230	224	224	165	165	108	132	271	271	142	142	400	416	168	196	128	158	140	160	101	101	137
MAR_60	Rattus norvegicus	100	m	fresh kidney	0		-	-	-	-	-	-	2021	2021-09-21	Boston Common Garden-10	42.3529	-71.0653	6f	1	Yellow	174	174	198	202	92	102	216	230	224	236	165	167	100	120	267	267	142	142	400	420	168	168	150	158	140	162	101	101	143
MAR_61	Rattus norvegicus	100	m	fresh kidney	0		-	-	-	-	-	-	2021	2021-09-21	Boston Common Garden-7	42.3528	-71.0663	6f	1	Yellow	174	174	198	198	92	94	216	234	224	224	163	165	108	132	267	271	142	142	416	420	168	168	150	150	140	140	101	101	137
MAR_63	Rattus norvegicus	100	f	fresh kidney	0		-	-	-	-	-	-	2021	2021-09-21	Boston Common Garden-10	42.3529	-71.0653	6f	1	Admixed	174	178	202	202	94	94	216	216	224	224	167	167	100	100	261	267	134	142	400	400	168	168	150	158	162	162	101	121	143
MAR_64	Rattus norvegicus	75	m	fresh kidney	0		-	-	-	-	-	-	2021	2021-09-21	Boston Common Garden-11	42.3527	-71.0653	6f	1	Yellow	172	192	194	198	90	94	228	234	224	224	163	165	100	120	267	267	138	142	416	416	186	196	150	158	160	160	101	109	145
MAR_65	Rattus norvegicus	100	u	fresh kidney	0		-	-	-	-	-	-	2021	2021-09-21	Boston Common Garden-8	42.353	-71.0657	6f	1	Yellow	174	176	198	198	94	94	230	230	230	236	163	165	108	120	261	267	142	142	400	400	168	168	148	150	160	162	101	101	145
MAR_66	Rattus norvegicus	90	f	fresh kidney	0		-	-	-	-	-	-	2021	2021-09-21	Boston Common Garden-12	42.3528	-71.0655	6f	1	Admixed	174	174	194	198	94	94	230	248	224	236	163	181	100	120	261	267	142	142	416	420	168	186	128	160	160	160	101	109	141
MAR_67	Rattus norvegicus	100	f	fresh kidney	0		-	-	-	-	-	-	2021	2021-09-21	Boston Common Garden-12	42.3528	-71.0655	6f	1	Yellow	172	174	198	198	94	102	216	228	236	236	163	165	108	132	267	267	134	142	400	416	168	186	150	150	162	162	109	109	143
Cad84	Rattus norvegicus	250	m	fresh kidney	1	27.1	1	1	-	-	L. interrogans	51,200: Icterohaemorrhagiae	2022	2022-01-27	Boston Common Garden-13	42.3528	-71.0655	6g1	1	Yellow	178	192	198	198	94	102	216	228	224	236	163	163	120	132	263	271	142	142	400	400	168	168	128	158	140	162	101	109	145
Cad85	Rattus norvegicus	275	f	fresh kidney	0		-	-	-	-	-	-	2022	2022-01-27	Boston Common Garden-12	42.3528	-71.0655	6g1	1	Yellow	174	192	198	198	94	102	230	234	224	230	163	163	100	120	265	267	142	142	400	400	168	200	150	158	140	162	101	109	143
Cad87	Rattus norvegicus	325	f	fresh kidney	1	22.8	0	-	-	1	L. interrogans	-	2022	2022-01-27	Boston Common Garden-4	42.3528	-71.0655	6g1	1	Yellow	178	178	194	198	94	102	216	228	224	236	163	163	100	132	267	271	142	142	400	400	168	168	128	158	162	162	101	109	141
Cad88	Rattus norvegicus	225	m	fresh kidney	1	28.1	1	1	-	-	L. interrogans	51,200: Icterohaemorrhagiae	2022	2022-01-27	Boston Common Garden-11	42.3527	-71.0653	6g1	1	Yellow	172	174	194	198	94	102	230	234	224	230	165	167	100	120	265	267	134	142	400	400	168	200	128	150	162	162	101	109	143
Cad89	Rattus norvegicus	400	m	fresh kidney	1	28.5	0	-	-	1	L. interrogans	-	2022	2022-01-27	Boston Common Garden-10	42.3529	-71.0653	6g1	1	Brown	178	178	186	206	98	100	228	228	224	232	165	181	132	132	265	269	142	142	392	416	168	168	158	164	162	168	101	109	147
Cad92	Rattus norvegicus	200	m	fresh kidney	0		-	-	-	-	-	-	2022	2022-01-27	Boston Common Garden-14	42.355	-71.0692	6g1	1	Tan	176	178	198	214	94	94	216	228	224	236	163	165	100	132	261	271	142	142	400	416	186	196	150	158	162	164	101	121	141
Cad93	Rattus norvegicus	110	m	fresh kidney	0		-	-	-	-	-	-	2022	2022-01-27	Boston Common Garden-10	42.3529	-71.0653	6g1	1	Admixed	174	174	198	198	94	94	216	248	224	230	165	181	120	120	265	267	134	142	400	416	168	168	154	154	140	162	101	101	147
Cad94	Rattus norvegicus	210	f	fresh kidney	0		-	-	-	-	-	-	2022	2022-01-27	Boston Common Garden-4	42.3528	-71.0655	6g1	1	Yellow	174	192	194	214	102	102	228	228	224	236	165	165	100	132	267	271	134	142	400	416	168	168	150	158	140	162	101	119	145
Cad95	Rattus norvegicus	250	f	fresh kidney	0		-	-	-	-	-	-	2022	2022-01-27	Boston Common Garden-13	42.3528	-71.0655	6g1	1	Yellow	174	178	198	198	102	102	216	216	224	236	163	163	120	120	265	267	134	142	400	416	168	168	150	158	140	162	101	119	141
Cad96	Rattus norvegicus	230	f	fresh kidney	0		-	-	-	-	-	-	2022	2022-01-27	Boston Common Garden-15	42.3527	-71.0707	6g1	1	Tan	178	178	198	214	94	94	228	230	224	224	165	165	120	120	261	267	134	142	400	416	168	168	152	158	144	162	101	101	137
Cad97	Rattus norvegicus	390	f	fresh kidney	0		-	-	-	-	-	-	2022	2022-01-27	Boston Common Garden-10	42.3529	-71.0653	6g1	1	Yellow	174	192	198	202	94	94	228	236	224	236	163	165	108	120	267	267	134	142	400	416	168	168	128	158	140	162	101	101	137
Cad99	Rattus norvegicus	440	f	fresh kidney	1	26.9	1	1	-	1	L. interrogans	102,400: Icterohaemorrhagiae	2022	2022-01-27	Boston Common Garden-8	42.353	-71.0657	6g1	1	Yellow	174	174	186	194	102	102	228	230	224	236	163	163	108	120	267	267	142	142	400	400	168	196	148	150	140	162	101	101	145
Cad100	Rattus norvegicus	105	m	fresh kidney	0		-	-	-	-	-	-	2022	2022-06-07	Boston Common Garden-10	42.3529	-71.0653	6g2	1	Yellow	172	174	194	198	94	102	216	230	224	224	163	165	108	120	267	267	142	142	400	400	168	168	150	150	140	168	101	109	143
Cad101	Rattus norvegicus	90	m	fresh kidney	0		-	-	-	-	-	-	2022	2022-06-07	Boston Common Garden-10	42.3529	-71.0653	6g2	1	Yellow	174	174	194	194	90	102	216	216	224	224	163	165	108	120	267	267	142	142	400	400	196	200	148	150	140	160	101	109	143
Cad102	Rattus norvegicus	85	f	fresh kidney	0		-	-	-	-	-	-	2022	2022-06-07	Boston Common Garden-15	42.3527	-71.0707	6g2	1	Admixed	178	178	198	214	94	94	230	238	224	236	165	165	120	120	261	261	134	142	400	400	168	168	128	150	144	160	101	109	141
Cad105	Rattus norvegicus	100	f	fresh kidney	0		-	-	-	-	-	-	2022	2022-06-07	Boston Common Garden-8	42.353	-71.0657	6g2	1	Yellow	172	174	198	198	94	100	230	234	224	236	163	163	100	132	267	267	142	142	400	416	168	168	150	150	160	162	101	109	141
Cad106	Rattus norvegicus	95	m	fresh kidney	0		-	-	-	-	-	-	2022	2022-06-07	Boston Common Garden-10	42.3529	-71.0653	6g2	1	Yellow	172	174	194	198	94	102	216	230	224	224	163	165	108	120	267	267	142	142	400	400	196	200	150	150	160	162	101	109	143
Cad107	Rattus norvegicus	110	f	fresh kidney	0		-	-	-	-	-	-	2022	2022-06-07	Boston Common Garden-8	42.353	-71.0657	6g2	1	Yellow	172	174	198	198	94	94	228	234	224	224	163	163	120	132	267	267	142	142	400	416	168	168	150	150	160	162	101	101	141
Cad108	Rattus norvegicus	85	m	fresh kidney	0		-	-	-	-	-	-	2022	2022-06-07	Boston Common Garden-10	42.3529	-71.0653	6g2	1	Yellow	174	174	194	194	90	102	216	230	224	224	163	165	108	120	267	267	142	142	400	400	168	168	148	150	160	162	101	109	143
Cad109	Rattus norvegicus	100	m	fresh kidney	0		-	-	-	-	-	-	2022	2022-07-17	Boston Common Garden-14	42.355	-71.0692	6g2	1	Admixed	174	192	202	214	94	94	228	236	224	224	163	165	100	124	261	267	134	142	400	416	168	168	150	156	144	162	101	101	141
Cad110	Rattus norvegicus	120	m	fresh kidney	0		-	-	-	-	-	-	2022	2022-07-17	Boston Common Garden-16	42.3528	-71.0708	6g2	0	Undetermined	-	-	-	-	-	-	-	-	-	-	-	-	-	-	-	-	-	-	-	-	-	-	-	-	-	-	-	-	-
Cad111	Rattus norvegicus	150	m	fresh kidney	0		-	-	-	-	-	-	2022	2022-07-17	Boston Common Garden-9	42.3526	-71.0683	6g2	1	Tan	192	192	198	198	94	94	228	228	224	224	165	181	120	132	261	267	142	142	400	416	164	168	150	158	162	164	101	109	141
Cad113	Rattus norvegicus	210	m	fresh kidney	0		-	-	-	-	-	-	2022	2022-07-17	Boston Common Garden-11	42.3527	-71.0653	6g2	1	Yellow	172	174	198	202	90	94	216	216	224	224	163	165	120	132	267	267	142	142	400	416	168	186	150	158	140	160	101	101	141
Cad114	Rattus norvegicus	150	f	fresh kidney	0		-	-	-	-	-	-	2022	2022-07-17	Boston Common Garden-9	42.3526	-71.0683	6g2	1	Admixed	174	178	198	206	94	100	228	228	224	224	165	181	124	132	267	267	134	142	408	416	168	200	128	150	140	164	101	121	143
Cad115	Rattus norvegicus	110	f	fresh kidney	0		-	-	-	-	-	-	2022	2022-07-17	Boston Common Garden-14	42.355	-71.0692	6g2	1	Admixed	174	192	206	214	94	94	228	248	224	224	163	165	120	124	267	267	134	142	400	400	168	168	150	156	144	162	121	121	137
Cad116	Rattus norvegicus	100	f	fresh kidney	0		-	-	-	-	-	-	2022	2022-07-17	Boston Common Garden-14	42.355	-71.0692	6g2	1	Admixed	174	174	206	214	94	94	228	228	224	224	165	165	108	124	267	267	134	142	400	400	168	168	150	156	160	162	101	121	137
Cad117	Rattus norvegicus	90	f	fresh kidney	0		-	-	-	-	-	-	2022	2022-07-17	Boston Common Garden-4	42.3528	-71.0655	6g2	1	Yellow	174	174	194	198	94	94	216	234	224	230	163	181	108	108	267	271	142	142	416	416	168	196	150	158	140	162	101	101	141
Cad119	Rattus norvegicus	90	f	fresh kidney	0		-	-	-	-	-	-	2022	2022-07-17	Boston Common Garden-13	42.3528	-71.0655	6g2	1	Yellow	174	174	198	202	94	94	216	216	224	224	163	163	108	132	267	271	142	142	400	400	168	196	150	158	140	162	101	119	141
Cad120	Rattus norvegicus	85	f	fresh kidney	0		-	-	-	-	-	-	2022	2022-07-17	Boston Common Garden-11	42.3527	-71.0653	6g2	1	Admixed	174	176	194	202	94	94	216	234	224	224	163	165	100	108	261	267	134	142	400	400	168	196	150	158	160	162	101	109	141
Cad121	Rattus norvegicus	90	m	fresh kidney	0		-	-	-	-	-	-	2022	2022-07-17	Boston Common Garden-14	42.355	-71.0692	6g2	1	Admixed	172	174	198	206	94	94	228	236	224	224	165	165	108	124	261	267	134	142	400	416	168	168	150	150	162	162	101	101	137
Cad122	Rattus norvegicus	80	f	fresh kidney	0		-	-	-	-	-	-	2022	2022-07-17	Boston Common Garden-4	42.3528	-71.0655	6g2	1	Yellow	174	174	198	202	94	94	216	234	224	224	163	163	108	132	261	267	142	142	400	416	168	200	150	158	140	162	101	119	141
Cad126	Rattus norvegicus	140	f	fresh kidney	0		-	-	-	-	-	-	2022	2022-08-02	Boston Common Garden-16	42.3528	-71.0708	6g2	1	Admixed	176	178	198	198	94	94	216	228	224	236	165	165	120	132	261	271	142	142	400	416	168	186	128	150	144	162	101	121	143
Cad132	Rattus norvegicus	100	f	fresh kidney	0		-	-	-	-	-	-	2022	2022-08-02	Boston Common Garden-17	42.3563	-71.0633	6g2	1	Admixed	178	192	194	214	90	94	234	248	224	232	165	165	100	120	267	267	134	134	408	420	168	168	158	162	140	140	101	109	143
R330-19	Rattus norvegicus	185	f	frozen kidney	0		-	-	-	-	-	-	2019	2019-04-26	Beacon Hill-1	42.3585	-71.0668	7d	1	EverGreen	174	178	206	214	92	94	228	232	224	224	165	165	120	120	261	267	134	142	400	400	168	168	128	146	140	162	101	101	143
R333-19	Rattus norvegicus	170	f	frozen kidney	0		-	-	-	-	-	-	2019	2019-05-03	Beacon Hill-1	42.3585	-71.0668	7d	1	Admixed	178	192	186	198	94	94	234	248	236	236	163	165	120	124	261	267	134	142	412	416	178	194	150	158	140	140	101	109	143
R352	Rattus norvegicus	352	m	frozen kidney	0		-	-	-	-	-	-	2019	2019-05-31	Beacon Hill-2	42.3585	-71.0668	7d	1	Admixed	174	174	186	198	94	94	236	248	224	236	165	165	120	120	265	267	134	142	400	400	168	194	154	154	140	140	109	109	137
R353	Rattus norvegicus	70	m	frozen kidney	0		-	-	-	-	-	-	2019	2019-05-31	Beacon Hill-2	42.3585	-71.0668	7d	1	Admixed	174	184	198	202	94	100	228	236	224	236	165	181	120	120	265	265	134	134	400	400	168	178	150	154	140	140	101	109	137
R369	Rattus norvegicus	250	f	frozen kidney	0		-	-	-	-	-	-	2019	2019-06-21	Beacon Hill-2	42.3585	-71.0668	7d	1	Yellow	172	178	198	202	94	94	228	230	224	236	163	165	120	120	267	267	134	142	400	420	168	168	150	158	160	162	109	109	141
R370	Rattus norvegicus	250	f	frozen kidney	0		-	-	-	-	-	-	2019	2019-06-21	Beacon Hill-2	42.3585	-71.0668	7d	1	Admixed	174	178	186	198	94	94	234	248	224	224	165	165	120	120	265	267	134	142	412	420	194	196	158	160	140	162	109	109	143
R100	Rattus norvegicus	50	m	frozen kidney	0		-	-	-	-	-	-	2017	2017-07-28	Melnea Cass Blvd SE-1	42.3333	-71.0688	8b	1	Red	174	178	198	198	100	104	226	236	230	230	165	167	120	124	267	267	142	142	400	408	168	168	128	158	162	168	101	109	141
R83	Rattus norvegicus	250	f	frozen kidney	0		-	-	-	-	-	-	2017	2017-07-27	Melnea Cass Blvd SE-2	42.3334	-71.0688	8b	1	Red	174	174	190	194	94	100	226	234	220	230	163	181	120	124	267	267	142	142	400	408	168	168	128	150	156	164	119	121	141
R85	Rattus norvegicus	350	f	frozen kidney	0		-	-	-	-	-	-	2017	2017-07-27	Melnea Cass Blvd SE-2	42.3334	-71.0688	8b	1	Red	178	184	194	198	92	104	226	236	224	230	163	167	120	128	261	267	134	142	400	400	168	168	158	158	140	168	101	121	141
R87	Rattus norvegicus	50	f	frozen kidney	0		-	-	-	-	-	-	2017	2017-07-27	Melnea Cass Blvd SE-2	42.3334	-71.0688	8b	1	Red	174	176	194	198	92	94	228	236	224	230	165	181	124	128	267	267	134	142	400	408	168	168	128	158	164	168	101	121	143
R89	Rattus norvegicus	50	f	frozen kidney	0		-	-	-	-	-	-	2017	2017-07-27	Melnea Cass Blvd SE-2	42.3334	-71.0688	8b	1	Red	174	178	190	194	100	104	226	226	224	230	163	163	120	124	261	267	134	142	400	416	168	168	128	158	140	162	119	121	143
R99	Rattus norvegicus	75	f	frozen kidney	0		-	-	-	-	-	-	2017	2017-07-28	Melnea Cass Blvd SE-1	42.3333	-71.0688	8b	1	Admixed	174	178	198	198	104	104	216	234	224	234	165	181	100	124	271	271	142	142	400	412	168	190	158	158	140	140	109	121	137
R305	Rattus norvegicus	260	m	frozen kidney	0		-	-	-	-	-	-	2018	2018-10-12	Melnea Cass Blvd SE-3	42.3342	-71.0697	8c	1	Admixed	174	184	198	198	94	94	216	248	224	230	165	165	104	124	265	267	134	142	400	416	168	192	128	128	164	168	101	109	139
R311	Rattus norvegicus	110	f	frozen kidney	0		-	-	-	-	-	-	2018	2018-10-19	Melnea Cass Blvd SE-3	42.3342	-71.0697	8c	1	Red	174	178	198	210	92	94	216	236	220	230	165	167	120	124	261	267	134	134	392	408	168	168	128	128	162	168	101	109	143
R312	Rattus norvegicus	420	f	frozen kidney	1	20.6	1	1	-	-	L. interrogans	51,200: Icterohaemorrhagiae	2018	2018-10-19	Melnea Cass Blvd SE-3	42.3342	-71.0697	8c	1	Red	174	184	190	210	94	94	216	226	230	230	165	167	120	124	267	267	134	134	392	400	168	168	128	158	168	168	101	109	147
R313	Rattus norvegicus	90	m	frozen kidney	0		-	-	-	-	-	-	2018	2018-10-19	Melnea Cass Blvd SE-3	42.3342	-71.0697	8c	1	Admixed	174	184	198	202	90	94	216	248	224	230	165	181	120	120	265	267	134	142	392	416	168	192	128	150	162	164	109	121	143
R314	Rattus norvegicus	330	f	frozen kidney	0		-	-	-	-	-	-	2018	2018-10-19	Melnea Cass Blvd SE-3	42.3342	-71.0697	8c	1	Red	184	192	210	210	94	104	216	236	230	230	163	165	120	136	261	267	134	142	392	400	168	168	158	158	164	168	101	119	141
R315	Rattus norvegicus	60	m	frozen kidney	0		-	-	-	-	-	-	2018	2018-10-19	Melnea Cass Blvd SE-3	42.3342	-71.0697	8c	1	Red	178	184	190	194	94	94	216	236	224	230	163	167	120	132	261	267	134	142	392	408	168	168	158	158	164	168	101	119	139
R316	Rattus norvegicus	440	m	frozen kidney	1	21.6	1	1	1	-	L. interrogans	51,200: Icterohaemorrhagiae	2018	2018-10-19	Melnea Cass Blvd SE-3	42.3342	-71.0697	8c	1	Red	176	178	198	210	92	92	236	248	220	224	165	167	100	120	261	267	134	142	400	408	168	168	128	158	162	162	101	121	143
R318	Rattus norvegicus	260	m	frozen kidney	1	31	0	-	0	1	L. interrogans	-	2018	2018-10-19	Melnea Cass Blvd SE-3	42.3342	-71.0697	8c	1	Admixed	174	178	198	210	94	100	216	248	224	224	165	181	104	120	267	269	142	142	400	416	168	170	150	158	164	168	101	109	143
MAR_1	Rattus norvegicus	250	f	fresh kidney	0		-	-	-	-	-	-	2021	2021-06-15	Melnea Cass Blvd SE-5	42.3322	-71.0697	8f	1	Steel	178	184	190	194	94	94	230	236	224	230	163	181	120	124	265	265	130	134	400	400	164	168	152	160	164	168	101	109	137
MAR_11	Rattus norvegicus	75	m	fresh kidney	0		-	-	-	-	-	-	2021	2021-06-29	Melnea Cass Blvd SE-4 (indoors)	42.3323	-71.0697	8f	1	Steel	184	184	186	190	94	94	226	230	230	230	163	165	120	132	265	265	142	142	400	408	164	164	152	158	140	168	101	109	147
MAR_12	Rattus norvegicus	400	f	fresh kidney	1	31	0	-	-	1	L. interrogans	-	2021	2021-06-29	Melnea Cass Blvd SE-6	42.3323	-71.0689	8f	1	Steel	174	184	198	202	94	104	234	236	224	224	163	165	124	124	265	265	142	142	408	408	168	190	128	158	144	168	101	101	141
MAR_13	Rattus norvegicus	75	f	fresh kidney	0		-	-	-	-	-	-	2021	2021-06-29	Melnea Cass Blvd SE-7	42.3328	-71.0695	8f	1	Admixed	172	174	186	206	94	94	230	230	224	230	167	181	124	124	265	267	134	142	400	408	164	190	128	150	140	160	101	109	143
MAR_15	Rattus norvegicus	60	f	fresh kidney	0		-	-	-	-	-	-	2021	2021-06-30	Melnea Cass Blvd SE-6	42.3323	-71.0689	8f	1	Steel	184	184	186	206	92	94	228	230	224	224	165	181	120	128	267	267	142	142	400	408	164	194	158	158	148	156	101	121	141
MAR_16	Rattus norvegicus	90	m	fresh kidney	0		-	-	-	-	-	-	2021	2021-07-13	Melnea Cass Blvd SE-6	42.3323	-71.0689	8f	1	Steel	176	184	186	202	92	94	228	230	224	230	165	165	96	120	267	267	130	142	392	400	168	190	128	158	144	168	101	119	139
MAR_17	Rattus norvegicus	65	m	fresh kidney	0		-	-	-	-	-	-	2021	2021-07-13	Melnea Cass Blvd SE-6	42.3323	-71.0689	8f	1	Steel	184	184	190	210	94	104	228	234	224	224	163	163	120	124	265	267	130	130	408	408	168	168	152	158	160	164	101	101	141
MAR_18	Rattus norvegicus	120	m	fresh kidney	0		-	-	-	-	-	-	2021	2021-07-13	Melnea Cass Blvd SE-6	42.3323	-71.0689	8f	1	Steel	184	184	202	206	94	94	230	230	224	224	163	181	120	124	265	265	134	142	400	400	164	194	158	158	140	168	109	121	143
MAR_19	Rattus norvegicus	82	f	fresh kidney	0		-	-	-	-	-	-	2021	2021-07-13	Melnea Cass Blvd SE-6	42.3323	-71.0689	8f	1	Steel	178	184	198	210	94	104	226	232	224	230	163	165	96	132	265	267	142	142	400	400	168	168	152	158	140	168	101	109	139
MAR_2	Rattus norvegicus	400	f	fresh kidney	1	23.5	0	-	-	1	L. interrogans	-	2021	2021-06-15	Melnea Cass Blvd SE-4 (indoors)	42.3323	-71.0697	8f	1	Steel	184	184	186	206	94	94	226	236	230	230	163	165	120	132	265	265	130	142	400	408	164	168	158	158	156	168	101	109	137
MAR_20	Rattus norvegicus	125	f	fresh kidney	0		-	-	-	-	-	-	2021	2021-07-13	Melnea Cass Blvd SE-6	42.3323	-71.0689	8f	1	Steel	176	184	186	210	94	104	234	236	224	224	165	181	124	128	267	267	142	142	408	408	164	168	158	158	164	172	101	101	139
MAR_21	Rattus norvegicus	135	m	fresh kidney	0		-	-	-	-	-	-	2021	2021-07-13	Melnea Cass Blvd SE-6	42.3323	-71.0689	8f	1	Steel	184	188	190	210	94	104	230	234	224	224	163	167	100	124	267	267	142	142	408	408	164	168	158	164	140	164	101	101	139
MAR_22	Rattus norvegicus	275	m	fresh kidney	1	20.3	1	1	-	-	L. interrogans	51,200: Icterohaemorrhagiae	2021	2021-07-13	Melnea Cass Blvd SE-5	42.3322	-71.0697	8f	1	Admixed	174	178	198	202	94	94	230	230	224	224	165	165	104	120	265	265	130	142	400	408	168	190	128	158	162	164	101	101	141
MAR_25	Rattus norvegicus	125	f	fresh kidney	0		-	-	-	-	-	-	2021	2021-07-19	Melnea Cass Blvd SE-5	42.3322	-71.0697	8f	1	Steel	174	178	186	194	94	94	234	236	224	230	165	165	124	124	265	267	142	142	400	408	168	168	156	158	160	168	109	121	143
MAR_26	Rattus norvegicus	325	f	fresh kidney	1	31.6	0	-	-	1	L. interrogans	-	2021	2021-07-19	Melnea Cass Blvd SE-7	42.3328	-71.0695	8f	1	Steel	178	184	194	210	100	100	234	236	224	224	163	181	124	124	265	267	130	142	408	408	164	168	158	158	162	164	101	121	147
MAR_27	Rattus norvegicus	225	f	fresh kidney	0		-	-	-	-	-	-	2021	2021-07-20	Melnea Cass Blvd SE-6	42.3323	-71.0689	8f	1	Steel	176	184	198	202	94	104	232	236	224	224	163	165	124	132	265	265	142	142	400	400	168	168	128	158	140	162	101	119	137
MAR_29	Rattus norvegicus	90	m	fresh kidney	0		-	-	-	-	-	-	2021	2021-07-20	Melnea Cass Blvd SE-4 (indoors)	42.3323	-71.0697	8f	1	Steel	178	184	186	194	92	94	230	230	224	230	165	165	120	132	265	267	134	142	400	400	164	168	158	158	156	160	101	109	141
MAR_30	Rattus norvegicus	125	m	fresh kidney	0		-	-	-	-	-	-	2021	2021-07-20	Melnea Cass Blvd SE-6	42.3323	-71.0689	8f	1	Admixed	172	184	186	210	94	94	226	236	224	230	163	181	124	132	265	265	134	142	408	408	168	186	150	152	140	140	109	121	143
MAR_32	Rattus norvegicus	110	m	fresh kidney	0		-	-	-	-	-	-	2021	2021-07-20	Melnea Cass Blvd SE-6	42.3323	-71.0689	8f	1	Steel	184	184	206	210	92	104	234	236	224	224	163	163	124	124	265	267	142	142	400	408	164	190	158	158	144	168	101	109	141
MAR_33	Rattus norvegicus	120	m	fresh kidney	0		-	-	-	-	-	-	2021	2021-08-02	Melnea Cass Blvd SE-8	42.3322	-71.0709	8f	1	Admixed	178	184	198	198	94	104	230	236	224	224	165	165	100	132	267	271	142	142	400	400	168	192	150	158	140	162	101	101	139
MAR_34	Rattus norvegicus	220	m	fresh kidney	1	17.2	1	1	-	-	L. interrogans	51,200: Icterohaemorrhagiae	2021	2021-08-02	Melnea Cass Blvd SE-8	42.3322	-71.0709	8f	1	Admixed	184	192	194	198	94	104	230	230	224	224	165	165	120	132	267	267	142	142	396	400	168	168	128	158	140	162	101	109	143
MAR_36	Rattus norvegicus	180	f	fresh kidney	1	38.8	0	-	-	0	-	-	2021	2021-08-03	Melnea Cass Blvd SE-5	42.3322	-71.0697	8f	1	Steel	174	178	186	194	94	94	230	236	224	230	181	181	124	124	267	267	142	142	400	400	168	190	156	158	160	168	101	101	137
MAR_37	Rattus norvegicus	125	m	fresh kidney	0		-	-	-	-	-	-	2021	2021-08-03	Melnea Cass Blvd SE-7	42.3328	-71.0695	8f	1	Steel	178	178	206	206	94	100	230	236	224	224	163	165	124	124	267	267	134	142	408	408	168	190	128	164	164	168	101	121	141
MAR_38	Rattus norvegicus	275	m	fresh kidney	1	34.4	0	-	-	1	L. interrogans	-	2021	2021-08-03	Melnea Cass Blvd SE-7	42.3328	-71.0695	8f	1	Steel	178	178	202	210	92	94	236	236	224	230	165	181	120	120	265	267	130	142	400	400	168	168	128	158	144	160	101	101	139
MAR_39	Rattus norvegicus	300	m	fresh kidney	0		-	-	-	-	-	-	2021	2021-08-03	Melnea Cass Blvd SE-7	42.3328	-71.0695	8f	1	Steel	184	184	206	206	94	104	234	236	230	230	163	163	100	124	265	265	142	142	400	400	164	168	158	158	156	168	101	101	141
MAR_42	Rattus norvegicus	145	m	fresh kidney	0		-	-	-	-	-	-	2021	2021-08-03	Melnea Cass Blvd SE-6	42.3323	-71.0689	8f	1	Steel	174	178	198	202	92	94	230	234	224	224	163	163	124	124	265	267	142	142	400	408	168	194	128	158	160	168	101	101	139
MAR_44	Rattus norvegicus	130	f	fresh kidney	0		-	-	-	-	-	-	2021	2021-08-03	Melnea Cass Blvd SE-6	42.3323	-71.0689	8f	1	Steel	178	184	198	206	94	94	230	232	224	230	163	165	132	136	265	267	142	142	400	400	168	168	158	158	140	162	101	109	147
MAR_45	Rattus norvegicus	75	f	fresh kidney	0		-	-	-	-	-	-	2021	2021-08-03	Melnea Cass Blvd SE-7	42.3328	-71.0695	8f	1	Steel	178	184	198	202	94	94	234	236	224	224	163	181	120	124	265	267	142	142	400	400	168	168	158	158	140	160	101	109	141
MAR_46	Rattus norvegicus	160	m	fresh kidney	0		-	-	-	-	-	-	2021	2021-08-03	Melnea Cass Blvd SE-6	42.3323	-71.0689	8f	1	Steel	174	184	186	190	94	94	230	230	224	230	181	181	124	124	265	265	134	142	400	408	186	190	156	158	162	162	101	109	145
MAR_5	Rattus norvegicus	425	m	fresh kidney	1	38.2	0	-	-	0	-	-	2021	2021-06-16	Melnea Cass Blvd SE-5	42.3322	-71.0697	8f	1	Admixed	176	188	190	218	94	94	230	236	224	230	163	165	120	120	265	267	134	134	400	408	168	168	158	164	142	168	101	101	141
MAR_51	Rattus norvegicus	150	m	fresh kidney	0		-	-	-	-	-	-	2021	2021-09-20	Melnea Cass Blvd SE-9	42.333	-71.0689	8f	1	Steel	178	184	194	198	94	104	228	230	224	224	163	163	120	124	265	267	134	142	400	400	190	194	158	158	168	168	101	109	139
MAR_52	Rattus norvegicus	90	f	fresh kidney	0		-	-	-	-	-	-	2021	2021-09-20	Melnea Cass Blvd SE-5	42.3322	-71.0697	8f	1	Steel	184	184	190	190	94	94	226	236	224	224	163	165	132	132	265	265	134	142	400	408	164	168	152	158	160	168	101	101	139
MAR_53	Rattus norvegicus	110	m	fresh kidney	0		-	-	-	-	-	-	2021	2021-09-20	Melnea Cass Blvd SE-4 (indoors)	42.3323	-71.0697	8f	1	Steel	184	184	186	190	94	94	216	236	230	230	163	165	120	128	265	267	134	142	400	408	164	168	158	158	140	168	101	109	147
MAR_57	Rattus norvegicus	350	m	urine	1	24.1	0	-	-	-	-	-	2021	2021-09-21	Melnea Cass Blvd SE-5	42.3322	-71.0697	8f	0	Undetermined	-	-	-	-	-	-	-	-	-	-	-	-	-	-	-	-	-	-	-	-	-	-	-	-	-	-	-	-	-
MAR_57	Rattus norvegicus	350	m	fresh kidney	1	22.1	1	1	-	-	L. interrogans	102,400: Icterohaemorrhagiae, 100: Pyrogenes	2021	2021-09-21	Melnea Cass Blvd SE-5	42.3322	-71.0697	8f	1	Admixed	174	174	194	198	86	100	216	230	224	230	163	181	120	128	267	267	134	142	400	412	168	186	128	162	140	160	101	101	147
MAR_58	Rattus norvegicus	125	f	fresh kidney	0		-	-	-	-	-	-	2021	2021-09-21	Melnea Cass Blvd SE-9	42.333	-71.0689	8f	1	Steel	178	184	194	214	94	104	234	236	224	236	163	163	124	124	267	267	142	142	400	408	190	190	158	158	144	168	101	101	139
MAR_6	Rattus norvegicus	160	f	fresh kidney	0		-	-	-	-	-	-	2021	2021-06-16	Melnea Cass Blvd SE-6	42.3323	-71.0689	8f	1	Steel	176	184	198	202	94	94	230	230	224	230	163	163	96	132	265	267	142	142	392	408	168	168	128	158	140	162	109	119	137
MAR_62	Rattus norvegicus	375	f	fresh kidney	1	33.1	0	-	-	1	L. interrogans	-	2021	2021-09-21	Melnea Cass Blvd SE-9	42.333	-71.0689	8f	1	Admixed	174	178	194	210	94	104	234	234	224	224	165	165	120	124	267	267	134	142	400	400	168	168	128	164	144	168	101	101	141
MAR_69	Rattus norvegicus	400	f	fresh kidney	0		-	-	-	-	-	-	2021	2021-09-21	Melnea Cass Blvd SE-9	42.333	-71.0689	8f	1	Steel	178	184	194	206	94	94	234	234	224	224	163	163	124	136	265	267	130	142	400	408	168	168	158	158	162	164	101	109	139
MAR_8	Rattus norvegicus	250	f	fresh kidney	0		-	-	-	-	-	-	2021	2021-06-29	Melnea Cass Blvd SE-6	42.3323	-71.0689	8f	1	Steel	174	184	198	206	92	94	228	236	224	230	165	165	120	128	265	267	134	142	400	408	168	194	128	158	144	156	101	101	147
MAR_9	Rattus norvegicus	225	m	fresh kidney	0		-	-	-	-	-	-	2021	2021-06-29	Melnea Cass Blvd SE-6	42.3323	-71.0689	8f	1	Steel	174	178	206	214	94	94	230	236	224	230	165	165	124	128	267	267	142	142	400	408	168	190	128	156	160	162	101	101	139
Cad74	Rattus norvegicus	400	m	fresh kidney	1	32.5	1	1	-	-	L. interrogans	51,200: Icterohaemorrhagiae	2021	2021-11-01	Melnea Cass Blvd SE-5	42.3322	-71.0697	8fg	1	Steel	178	184	186	206	94	94	234	236	224	224	163	165	120	120	265	267	142	142	400	400	168	194	158	158	156	168	101	101	139
Cad76	Rattus norvegicus	475	m	fresh kidney	1	32.5	1	1	-	-	L. interrogans	51,200: Icterohaemorrhagiae	2021	2021-11-01	Melnea Cass Blvd SE-5	42.3322	-71.0697	8fg	1	Admixed	178	184	186	194	94	104	226	236	224	236	165	167	120	124	265	267	142	142	392	400	168	194	128	152	144	168	101	101	141
Cad80	Rattus norvegicus	450	m	fresh kidney	0		-	-	-	-	-	-	2021	2021-11-01	Melnea Cass Blvd SE-5	42.3322	-71.0697	8fg	1	Steel	176	178	194	202	92	94	230	236	224	224	165	181	120	120	265	267	142	142	400	400	168	168	158	158	164	168	101	121	141
Cad82	Rattus norvegicus	220	f	fresh kidney	0		-	-	-	-	-	-	2021	2021-11-02	Melnea Cass Blvd SE-5	42.3322	-71.0697	8fg	1	Steel	184	184	190	210	94	94	226	236	224	230	163	165	120	124	265	267	142	142	400	408	164	168	158	158	160	160	101	101	139
Cad83	Rattus norvegicus	40	f	fresh kidney	0		-	-	-	-	-	-	2021	2021-11-02	Melnea Cass Blvd SE-5	42.3322	-71.0697	8fg	1	Steel	178	178	198	206	94	104	232	234	224	230	163	165	96	124	265	267	142	142	400	400	168	168	158	158	168	168	101	119	139
Cad98	Rattus norvegicus	350	f	fresh kidney	0		-	-	-	-	-	-	2022	2022-01-27	Melnea Cass Blvd SE-6	42.3323	-71.0689	8fg	1	Steel	184	184	186	194	92	94	228	228	224	224	163	165	120	120	265	267	130	142	400	408	168	190	158	158	140	168	121	121	141
Cad124	Rattus norvegicus	320	m	fresh kidney	0		-	-	-	-	-	-	2022	2022-08-02	Melnea Cass Blvd SE-5	42.3322	-71.0697	8g	0	Undetermined	-	-	-	-	-	-	-	-	-	-	-	-	-	-	-	-	-	-	-	-	-	-	-	-	-	-	-	-	-
Cad129	Rattus norvegicus	205	f	fresh kidney	0		-	-	-	-	-	-	2022	2022-08-02	Melnea Cass Blvd SE-10	42.3335	-71.0669	8g	1	Admixed	176	178	210	210	92	94	234	234	224	230	165	167	96	132	265	271	142	142	408	420	168	168	158	158	140	162	101	101	139
Cad131	Rattus norvegicus	100	f	fresh kidney	0		-	-	-	-	-	-	2022	2022-08-02	Melnea Cass Blvd SE-10	42.3335	-71.0669	8g	1	Steel	178	184	198	198	92	94	216	230	224	224	163	165	120	124	265	265	134	142	400	400	168	190	158	158	162	162	101	101	139
MAR_10	Rattus norvegicus	100	f	fresh kidney	0		-	-	-	-	-	-	2021	2021-06-29	Melnea Cass Blvd N-5 (indoors)	42.3335	-71.0723	9f	1	Brown	172	176	198	198	94	94	230	230	224	236	163	165	120	120	265	271	134	134	408	416	168	186	158	158	154	162	101	101	135
MAR_23	Rattus norvegicus	375	f	fresh kidney	0		-	-	-	-	-	-	2021	2021-07-13	Melnea Cass Blvd N-2	42.3333	-71.0728	9f	1	Admixed	172	174	194	206	94	102	228	228	224	230	165	167	100	104	261	265	142	142	400	400	168	196	128	128	140	180	121	123	139
MAR_24	Rattus norvegicus	350	m	fresh kidney	0		-	-	-	-	-	-	2021	2021-07-13	Melnea Cass Blvd N-1	42.3332	-71.0719	9f	1	Admixed	172	174	198	198	94	102	228	236	224	230	165	167	120	132	261	267	142	142	392	400	194	196	128	128	140	180	121	123	139
MAR_35	Rattus norvegicus	100	m	fresh kidney	0		-	-	-	-	-	-	2021	2021-08-03	Melnea Cass Blvd N-4	42.3335	-71.072	9f	1	Admixed	174	174	198	222	94	94	234	236	224	236	165	167	104	124	267	267	142	142	392	400	168	168	128	128	144	162	101	109	139
MAR_4	Rattus norvegicus	300	f	fresh kidney	0		-	-	-	-	-	-	2021	2021-06-16	Melnea Cass Blvd N-3	42.3334	-71.0716	9f	1	Admixed	174	176	198	198	94	100	226	248	224	236	163	181	124	132	263	271	134	134	400	408	170	190	146	158	162	162	109	119	145
MAR_40	Rattus norvegicus	100	u	fresh kidney	0		-	-	-	-	-	-	2021	2021-08-03	Melnea Cass Blvd N-4	42.3335	-71.072	9f	1	Brown	174	174	198	202	94	100	234	236	224	236	165	181	120	120	265	265	134	142	400	408	168	190	128	158	162	180	119	121	141
MAR_41	Rattus norvegicus	120	m	fresh kidney	0		-	-	-	-	-	-	2021	2021-08-03	Melnea Cass Blvd N-1	42.3332	-71.0719	9f	1	Brown	172	174	202	206	100	102	226	228	224	230	167	181	100	120	265	265	134	142	400	416	168	190	128	158	180	180	119	123	137
MAR_43	Rattus norvegicus	100	m	fresh kidney	0		-	-	-	-	-	-	2021	2021-08-03	Melnea Cass Blvd N-3	42.3334	-71.0716	9f	1	Admixed	184	184	198	206	92	94	230	236	224	224	167	181	104	120	267	267	142	142	392	400	168	178	158	158	144	162	101	121	139
MAR_47	Rattus norvegicus	360	f	fresh kidney	1	19.3	1	1	-	-	L. interrogans	51,200: Icterohaemorrhagiae	2021	2021-08-03	Melnea Cass Blvd N-1	42.3332	-71.0719	9f	1	Admixed	172	174	194	198	102	102	228	248	224	230	165	165	100	120	261	265	142	142	400	400	168	194	128	128	140	180	109	123	141
MAR_68	Rattus norvegicus	330	f	fresh kidney	0		-	-	-	-	-	-	2021	2021-09-21	Melnea Cass Blvd N-2	42.3333	-71.0728	9f	1	Brown	172	178	202	206	98	102	228	236	224	236	165	181	100	132	265	265	134	142	400	416	168	196	128	158	140	140	101	123	137
Cad86	Rattus norvegicus	450	f	fresh kidney	1	19.4	1	1	-	-	L. interrogans	102,400: Icterohaemorrhagiae	2022	2022-01-27	Melnea Cass Blvd N-3	42.3334	-71.0716	9g1	1	Admixed	184	184	198	206	92	94	230	236	224	236	167	181	104	120	267	267	142	142	392	408	168	178	158	158	140	162	101	121	137
Cad90	Rattus norvegicus	200	f	fresh kidney	0		-	-	-	-	-	-	2022	2022-01-27	Melnea Cass Blvd N-4	42.3335	-71.072	9g1	1	Brown	174	174	198	198	92	94	230	234	224	236	165	181	120	120	265	267	142	142	400	408	168	190	128	158	144	162	101	119	139
Cad91	Rattus norvegicus	425	f	fresh kidney	1	26.9	1	1	-	-	L. interrogans	51,200: Icterohaemorrhagiae	2022	2022-01-27	Melnea Cass Blvd N-2	42.3333	-71.0728	9g1	1	Admixed	178	178	198	206	94	100	228	248	224	234	165	181	116	120	263	263	142	142	400	412	168	168	158	158	162	162	109	121	139
Cad103	Rattus norvegicus	450	m	fresh kidney	1	25.1	1	1	-	-	L. interrogans	51,200: Icterohaemorrhagiae, 200: Djasiman, 100: Hardjo	2022	2022-06-07	Melnea Cass Blvd N-4	42.3335	-71.072	9g2	1	Admixed	172	176	198	198	92	94	228	236	224	224	163	165	100	120	267	267	142	142	400	400	168	168	150	158	148	162	101	101	139
Cad104	Rattus norvegicus	240	f	fresh kidney	0		-	-	-	-	-	-	2022	2022-06-07	Melnea Cass Blvd N-6	42.3335	-71.0726	9g2	1	Brown	172	184	198	210	94	94	228	230	224	224	167	181	120	132	265	267	134	142	400	408	168	190	158	158	140	162	101	101	135
Cad112	Rattus norvegicus	160	f	fresh kidney	0		-	-	-	-	-	-	2022	2022-07-17	Melnea Cass Blvd N-1	42.3332	-71.0719	9g2	1	Brown	176	184	198	198	100	100	230	236	224	224	163	181	120	120	267	267	134	142	400	408	168	190	158	158	162	180	101	101	137
Cad118	Rattus norvegicus	80	m	fresh kidney	0		-	-	-	-	-	-	2022	2022-07-17	Melnea Cass Blvd N-3	42.3334	-71.0716	9g2	1	Brown	172	174	198	202	94	100	234	236	224	236	165	181	120	120	265	265	134	142	408	416	168	196	128	158	140	140	101	123	137
Cad125	Rattus norvegicus	251	no data	fresh kidney	0		-	-	-	-	-	-	2022	2022-08-02	Melnea Cass Blvd N-3	42.3334	-71.0716	9g2	1	Brown	172	178	198	210	100	100	230	230	224	224	163	181	120	120	265	267	134	134	400	408	168	190	158	158	162	162	101	101	135
Cad127	Rattus norvegicus	100	m	fresh kidney	0		-	-	-	-	-	-	2022	2022-08-02	Melnea Cass Blvd N-6	42.3335	-71.0726	9g2	1	Brown	174	178	198	202	94	94	226	228	224	236	165	167	120	132	265	267	134	142	392	400	168	190	158	158	154	162	109	119	139
Cad128	Rattus norvegicus	150	no data	fresh kidney	0		-	-	-	-	-	-	2022	2022-08-02	Melnea Cass Blvd N-3	42.3334	-71.0716	9g2	1	Admixed	178	184	198	206	94	96	228	230	224	236	165	181	124	124	261	267	142	142	392	400	168	186	158	158	148	162	101	123	137
Cad130	Rattus norvegicus	130	m	fresh kidney	0		-	-	-	-	-	-	2022	2022-08-02	Melnea Cass Blvd N-3	42.3334	-71.0716	9g2	0	Undetermined	-	-	-	-	-	-	-	-	-	-	-	-	-	-	-	-	-	-	-	-	-	-	-	-	-	-	-	-	-
R274	Rattus norvegicus	115	f	frozen kidney	0		-	-	-	-	-	-	2018	2018-08-10	Back Bay-1	42.3504	-71.0761	10c	1	Brown	178	186	194	206	100	100	230	236	224	224	181	181	120	124	267	271	142	142	400	400	168	168	128	158	144	162	109	119	141
R275	Rattus norvegicus	110	f	frozen kidney	0		-	-	-	-	-	-	2018	2018-08-10	Back Bay-1	42.3504	-71.0761	10c	1	Brown	178	186	194	194	100	100	230	234	224	232	165	181	120	120	267	271	142	142	400	400	168	168	128	158	144	162	109	119	141
R331-19	Rattus norvegicus	300	f	frozen kidney	0		-	-	-	-	-	-	2019	2019-04-26	Back Bay-2	42.3516	-71.0729	10d	1	Purple	174	174	206	206	94	94	234	248	224	224	165	181	104	124	267	267	134	134	400	400	168	194	128	158	144	144	101	101	139
R332-19	Rattus norvegicus	200	m	frozen kidney	0		-	-	-	-	-	-	2019	2019-04-26	Back Bay-2	42.3516	-71.0729	10d	1	Admixed	178	178	198	198	94	100	228	248	224	230	163	163	120	120	267	267	142	142	400	408	164	194	158	158	140	164	101	109	143
R54	Rattus norvegicus	125	f	frozen kidney	0		-	-	-	-	-	-	2017	2017-02-24	Back Bay-3	42.3291	-71.0832	11b	1	Orange	188	188	210	218	94	94	230	232	224	236	165	165	120	124	265	267	138	142	400	404	168	168	164	164	140	144	109	121	145
R55	Rattus norvegicus	50	m	frozen kidney	0		-	-	-	-	-	-	2017	2017-02-24	Back Bay-3	42.3291	-71.0832	11b	1	Orange	178	188	194	210	94	94	230	248	224	236	165	165	104	120	265	265	130	142	400	400	168	168	158	164	140	140	109	109	143
R56	Rattus norvegicus	75	m	frozen kidney	0		-	-	-	-	-	-	2017	2017-02-24	Back Bay-3	42.3291	-71.0832	11b	1	Orange	188	188	210	210	94	94	230	230	236	236	165	165	120	120	267	271	130	138	400	400	168	168	164	164	140	140	101	121	137
R57	Rattus norvegicus	100	m	frozen kidney	0		-	-	-	-	-	-	2017	2017-02-24	Back Bay-3	42.3291	-71.0832	11b	1	Orange	178	188	194	206	94	94	230	232	236	236	165	181	120	128	265	265	130	142	400	400	168	168	158	164	140	144	101	121	137
R58	Rattus norvegicus	50	m	frozen kidney	0		-	-	-	-	-	-	2017	2017-02-24	Back Bay-3	42.3291	-71.0832	11b	1	Orange	188	188	206	206	94	94	248	248	224	236	165	181	120	120	265	265	142	142	400	400	168	168	164	164	140	144	109	121	143
R59	Rattus norvegicus	75	m	frozen kidney	0		-	-	-	-	-	-	2017	2017-02-24	Back Bay-3	42.3291	-71.0832	11b	1	Orange	178	188	194	194	94	94	230	248	224	224	165	181	104	120	265	265	130	142	392	400	168	168	158	164	140	144	109	109	137
Cad1	Rattus norvegicus	210	f	frozen kidney	1	38	0	-	-	0	-	-	2016	2016-07-12	Back Bay-4	42.3482	-71.086	12a	1	Green	174	174	202	202	94	94	230	234	224	230	165	165	120	124	261	267	134	138	400	400	168	168	128	128	160	160	101	119	143
Cad10	Rattus norvegicus	125	f	frozen kidney	0		-	-	-	-	-	-	2016	2016-07-14	Back Bay-4	42.3482	-71.086	12a	1	Green	172	174	202	214	94	94	230	234	224	230	165	165	120	124	261	261	134	142	400	404	178	190	128	156	160	172	109	119	141
Cad11	Rattus norvegicus	425	f	frozen kidney	0		-	-	-	-	-	-	2016	2016-07-14	Back Bay-4	42.3482	-71.086	12a	1	Green	174	174	198	202	94	94	230	234	224	230	165	165	120	124	261	265	130	138	400	400	178	190	150	150	160	162	101	109	141
Cad12	Rattus norvegicus	100	f	frozen kidney	0		-	-	-	-	-	-	2016	2016-07-14	Back Bay-4	42.3482	-71.086	12a	1	Green	174	184	198	198	94	94	232	234	224	224	165	165	120	124	261	261	134	134	400	400	168	178	146	146	160	160	101	119	143
Cad14	Rattus norvegicus	100	f	frozen kidney	0		-	-	-	-	-	-	2016	2016-07-19	Back Bay-4	42.3482	-71.086	12a	1	Green	**	**	**	**	94	94	234	236	224	230	165	181	124	132	261	271	130	130	400	400	168	190	146	150	148	162	101	119	141
Cad15	Rattus norvegicus	110	m	frozen kidney	0		-	-	-	-	-	-	2016	2016-07-19	Back Bay-4	42.3482	-71.086	12a	1	Green	172	174	202	202	94	94	230	234	224	230	165	165	120	124	261	261	134	142	400	404	190	190	150	150	160	172	119	119	143
Cad16	Rattus norvegicus	225	f	frozen kidney	0		-	-	-	-	-	-	2016	2016-07-19	Back Bay-4	42.3482	-71.086	12a	1	Green	174	174	198	198	94	94	228	230	224	224	165	165	120	120	261	267	130	130	400	404	168	168	150	158	162	162	109	109	143
Cad17	Rattus norvegicus	175	m	frozen kidney	0		-	-	-	-	-	-	2016	2016-07-21	Back Bay-4	42.3482	-71.086	12a	1	Green	172	174	198	198	94	94	228	230	224	224	165	165	120	120	261	267	130	134	400	400	168	178	128	150	162	162	101	109	143
Cad2	Rattus norvegicus	430	f	frozen kidney	1	20.6	1	1	-	-	L. interrogans	-	2016	2016-07-12	Back Bay-4	42.3482	-71.086	12a	1	Green	174	174	198	198	94	94	228	230	224	230	165	165	120	124	261	261	130	142	400	404	168	178	150	150	162	162	109	109	141
Cad33	Rattus norvegicus	100	f	frozen kidney	0		-	-	-	-	-	-	2016	2016-08-10	Back Bay-4	42.3482	-71.086	12a	1	Green	174	174	198	198	94	94	230	234	224	230	165	181	124	124	261	265	134	138	400	400	168	190	150	150	160	162	101	109	143
Cad34	Rattus norvegicus	360	m	frozen kidney	1	23.1	0	-	-	1	L. interrogans	-	2016	2016-08-10	Back Bay-4	42.3482	-71.086	12a	1	Green	174	174	198	198	94	94	230	230	224	230	163	165	124	132	265	271	134	134	400	400	168	178	150	150	162	162	109	119	139
Cad35	Rattus norvegicus	175	m	frozen kidney	0		-	-	-	-	-	-	2016	2016-08-10	Back Bay-4	42.3482	-71.086	12a	1	Green	174	174	198	198	94	94	230	230	224	224	163	165	124	124	261	267	130	142	400	404	168	178	150	150	162	162	109	109	143
Cad36	Rattus norvegicus	130	m	frozen kidney	0		-	-	-	-	-	-	2016	2016-08-10	Back Bay-4	42.3482	-71.086	12a	1	Green	172	174	198	198	94	94	230	234	224	230	165	165	120	132	261	261	134	134	400	400	168	168	146	156	162	162	109	119	139
Cad7	Rattus norvegicus	325	f	frozen kidney	0		-	-	-	-	-	-	2016	2016-07-13	Back Bay-4	42.3482	-71.086	12a	1	LightBlue	172	178	198	202	94	100	230	234	230	230	163	163	100	132	261	267	134	142	412	420	168	178	152	164	140	140	109	121	135
Cad8	Rattus norvegicus	310	f	frozen kidney	0		-	-	-	-	-	-	2016	2016-07-13	Back Bay-4	42.3482	-71.086	12a	1	Green	172	172	202	214	94	94	234	236	224	230	181	181	120	120	261	261	138	138	400	400	178	178	156	156	160	162	101	121	139
Cad9	Rattus norvegicus	90	f	frozen kidney	0		-	-	-	-	-	-	2016	2016-07-13	Back Bay-4	42.3482	-71.086	12a	1	Green	174	184	198	202	94	94	228	236	224	224	165	165	120	120	261	261	134	142	400	404	168	168	128	146	162	162	109	121	141
Cad40	Rattus norvegicus	100	f	frozen kidney	0		-	-	-	-	-	-	2016	2016-11-15	Back Bay-4	42.3482	-71.086	12ab	1	Green	**	**	198	202	92	94	230	234	224	224	165	181	120	124	261	267	134	134	400	404	168	186	146	150	162	162	109	119	139
Cad41	Rattus norvegicus	100	m	frozen kidney	0		-	-	-	-	-	-	2016	2016-11-15	Back Bay-4	42.3482	-71.086	12ab	1	Green	172	174	198	198	94	94	228	230	224	230	165	165	124	124	261	271	134	142	400	400	168	190	128	156	162	172	109	119	141
R44	Rattus norvegicus	300	f	frozen kidney	0		-	-	-	-	-	-	2017	2017-01-13	Back Bay-5	42.3484	-71.0855	12ab	1	Green	172	172	198	198	94	94	228	230	224	230	165	165	120	124	261	267	130	142	400	404	190	190	150	156	160	160	109	119	143
R45	Rattus norvegicus	100	m	frozen kidney	0		-	-	-	-	-	-	2017	2017-01-13	Back Bay-5	42.3484	-71.0855	12ab	1	Green	172	174	198	202	94	94	234	234	224	224	165	165	120	120	261	261	134	134	400	400	168	168	150	156	160	162	109	119	143
R46	Rattus norvegicus	400	m	frozen kidney	0		-	-	-	-	-	-	2017	2017-01-13	Back Bay-5	42.3484	-71.0855	12ab	1	Green	174	174	198	198	94	94	232	248	224	230	165	165	120	120	267	267	130	134	400	400	168	186	128	154	160	162	109	109	141
R47	Rattus norvegicus	200	m	frozen kidney	1	24	1	1	1	-	L. interrogans	51,200: Icterohaemorrhagiae	2017	2017-01-13	Back Bay-5	42.3484	-71.0855	12ab	1	Green	172	172	198	202	94	94	230	234	224	230	165	165	124	124	265	267	134	142	400	404	178	190	156	156	162	162	109	121	141
R48	Rattus norvegicus	150	f	frozen kidney	0		-	-	-	-	-	-	2017	2017-01-13	Back Bay-5	42.3484	-71.0855	12ab	1	Admixed	174	174	202	202	94	94	234	234	224	224	165	165	100	120	261	261	142	142	400	400	168	168	146	150	160	164	101	101	139
R49	Rattus norvegicus	200	f	frozen kidney	1	24.4	1	1	-	-	L. interrogans	51,200: Icterohaemorrhagiae	2017	2017-01-13	Back Bay-5	42.3484	-71.0855	12ab	1	Green	174	174	198	198	94	94	230	236	224	230	165	165	120	124	261	267	134	142	400	400	168	196	128	128	162	162	109	119	141
R50	Rattus norvegicus	100	m	frozen kidney	0		-	-	-	-	-	-	2017	2017-01-13	Back Bay-5	42.3484	-71.0855	12ab	1	Green	174	174	198	198	94	94	234	234	224	230	181	181	120	132	261	265	142	142	400	400	168	178	146	150	162	162	109	109	139
R51	Rattus norvegicus	100	f	frozen kidney	0		-	-	-	-	-	-	2017	2017-01-13	Back Bay-5	42.3484	-71.0855	12ab	1	Green	174	184	198	214	94	94	230	234	224	230	165	181	120	120	261	261	134	134	400	400	168	168	146	150	162	172	109	109	143
R52	Rattus norvegicus	225	m	frozen kidney	0		-	-	-	-	-	-	2017	2017-01-27	Back Bay-5	42.3484	-71.0855	12ab	1	Green	172	174	198	198	94	94	230	234	224	230	163	165	120	124	261	271	134	134	400	400	168	186	144	156	162	162	109	109	139
R53	Rattus norvegicus	200	f	frozen kidney	0		-	-	-	-	-	-	2017	2017-01-27	Back Bay-5	42.3484	-71.0855	12ab	1	Green	174	174	198	202	94	94	234	234	224	224	165	165	120	120	261	267	142	142	400	400	168	168	150	154	160	172	101	121	139
R348	Rattus norvegicus	110	f	frozen kidney	0		-	-	-	-	-	-	2019	2019-05-17	Fenway-Kenmore-1	42.34	-71.09	13d	1	EverGreen	174	192	198	214	94	94	232	232	224	224	163	163	100	120	267	269	142	142	412	416	168	194	146	158	140	162	101	101	139
R349	Rattus norvegicus	240	m	frozen kidney	0		-	-	-	-	-	-	2019	2019-05-17	Fenway-Kenmore-1	42.34	-71.09	13d	1	EverGreen	174	174	198	210	100	104	216	216	224	236	165	165	100	124	261	261	134	142	400	400	168	168	128	150	140	164	109	119	143
R350	Rattus norvegicus	220	f	frozen kidney	1	34.4	1	1	-	-	L. interrogans	25,600: Icterohaemorrhagiae	2019	2019-05-17	Fenway-Kenmore-1	42.34	-71.09	13d	1	EverGreen	172	174	198	214	100	104	216	236	236	236	165	181	120	124	261	261	142	142	400	400	164	168	150	154	140	164	109	119	143
R351	Rattus norvegicus	440	m	frozen kidney	0		-	-	-	-	-	-	2019	2019-05-17	Fenway-Kenmore-1	42.34	-71.09	13d	1	EverGreen	174	174	198	202	94	104	216	236	224	236	165	181	120	124	261	267	134	142	400	400	164	168	150	154	140	140	119	119	143
R338	Rattus norvegicus	170	f	frozen kidney	0		-	-	-	-	-	-	2019	2019-05-10	Back Bay East-1	42.3508	-71.0907	14d	1	EverGreen	174	192	198	206	100	104	236	236	224	224	163	181	100	124	261	267	134	134	400	400	164	194	150	158	140	162	109	119	143
R339	Rattus norvegicus	90	f	frozen kidney	0		-	-	-	-	-	-	2019	2019-05-10	Back Bay East-1	42.3508	-71.0907	14d	1	EverGreen	172	174	198	198	94	100	216	236	224	236	165	165	120	124	267	267	134	142	400	400	164	168	150	158	140	162	101	119	145
R340	Rattus norvegicus	100	m	frozen kidney	0		-	-	-	-	-	-	2019	2019-05-10	Back Bay East-1	42.3508	-71.0907	14d	1	EverGreen	174	174	198	198	100	104	216	216	224	224	165	181	124	124	267	267	134	142	400	400	164	168	150	150	140	162	101	119	143
R341	Rattus norvegicus	90	f	frozen kidney	0		-	-	-	-	-	-	2019	2019-05-10	Back Bay East-1	42.3508	-71.0907	14d	1	EverGreen	172	174	198	202	94	100	216	236	224	224	165	165	124	124	261	267	142	142	400	400	164	164	154	158	140	162	101	119	143
R342	Rattus norvegicus	70	f	frozen kidney	0		-	-	-	-	-	-	2019	2019-05-10	Back Bay East-1	42.3508	-71.0907	14d	1	EverGreen	174	174	202	214	94	94	216	236	224	224	165	181	100	124	261	267	134	142	400	400	164	164	150	150	140	162	101	119	145
R343	Rattus norvegicus	100	f	frozen kidney	0		-	-	-	-	-	-	2019	2019-05-10	Back Bay East-1	42.3508	-71.0907	14d	1	EverGreen	174	174	198	214	94	94	232	236	224	224	163	163	120	120	267	269	134	142	400	416	168	168	146	150	162	168	101	109	139
R344	Rattus norvegicus	100	f	frozen kidney	0		-	-	-	-	-	-	2019	2019-05-10	Back Bay East-1	42.3508	-71.0907	14d	1	EverGreen	174	174	198	214	94	94	232	236	224	224	163	163	100	124	267	267	142	142	412	416	168	194	146	150	140	140	101	109	139
R354	Rattus norvegicus	180	m	frozen kidney	0		-	-	-	-	-	-	2019	2019-05-31	Back Bay East-1	42.3508	-71.0907	14d	1	EverGreen	174	174	198	214	94	94	232	236	224	224	163	165	100	124	267	269	134	142	412	416	168	168	146	150	140	140	101	101	139
R355	Rattus norvegicus	100	f	frozen kidney	0		-	-	-	-	-	-	2019	2019-05-31	Back Bay East-1	42.3508	-71.0907	14d	1	Pink	172	172	198	198	94	102	230	234	224	226	165	165	120	136	271	271	134	134	392	400	168	178	158	158	140	140	109	121	137
R375	Rattus norvegicus	340	m	frozen kidney	0		-	-	-	-	-	-	2019	2019-06-28	Back Bay East-2	42.3248	-71.095	15d	1	Purple	174	174	186	206	94	94	236	248	224	224	165	181	124	124	265	267	134	142	400	400	168	194	158	158	144	144	101	101	139
R376	Rattus norvegicus	370	f	frozen kidney	1	23.4	1	1	-	-	L. interrogans	51,200: Icterohaemorrhagiae	2019	2019-06-28	Back Bay East-2	42.3248	-71.095	15d	1	Purple	174	174	186	206	94	94	234	248	224	224	165	181	124	124	265	267	134	142	400	400	168	170	158	158	140	148	101	101	143
R377	Rattus norvegicus	370	f	frozen kidney	1	28.5	0	-	1	-	L. interrogans	-	2019	2019-06-28	Back Bay East-2	42.3248	-71.095	15d	1	Purple	174	178	186	198	94	100	248	248	224	230	181	181	124	124	267	267	142	142	400	400	168	168	128	158	140	148	101	101	143
R378	Rattus norvegicus	360	f	frozen kidney	0		-	-	-	-	-	-	2019	2019-06-28	Back Bay East-2	42.3248	-71.095	15d	1	EverGreen	176	176	198	206	94	94	228	228	224	224	163	165	120	124	267	269	134	134	400	400	168	168	150	150	140	140	101	119	143
R379	Rattus norvegicus	350	f	frozen kidney	1	36	0	-	0	0	-	-	2019	2019-06-28	Back Bay East-2	42.3248	-71.095	15d	1	Purple	174	178	206	206	94	94	234	248	224	224	165	181	104	124	265	267	134	142	400	400	170	170	158	158	140	144	101	101	139
R363	Rattus norvegicus	65	m	frozen kidney	0		-	-	-	-	-	-	2019	2019-06-14	Longwood-1	42.343	-71.0993	16d	1	EverGreen	174	174	198	214	92	94	228	232	224	224	163	165	120	124	265	267	142	142	400	400	168	168	146	146	162	162	101	101	143
R364	Rattus norvegicus	50	m	frozen kidney	0		-	-	-	-	-	-	2019	2019-06-14	Longwood-1	42.343	-71.0993	16d	1	EverGreen	174	174	198	214	92	102	226	228	224	224	165	181	120	124	267	267	134	134	400	400	168	168	146	146	140	162	109	109	147
R365	Rattus norvegicus	375	f	frozen kidney	1	34	0	-	1	-	L. interrogans	-	2019	2019-06-14	Longwood-1	42.343	-71.0993	16d	1	EverGreen	174	174	198	214	92	92	226	230	224	224	165	181	120	124	261	267	134	142	400	408	168	168	146	150	140	148	101	109	147
R366	Rattus norvegicus	420	f	frozen kidney	1	29.5	0	-	1	-	L. interrogans	-	2019	2019-06-14	Longwood-1	42.343	-71.0993	16d	1	EverGreen	174	174	198	198	92	94	228	248	224	236	163	181	100	120	265	267	134	146	400	416	168	186	146	146	140	164	101	109	149
R367	Rattus norvegicus	410	f	frozen kidney	1	25.7	1	1	-	-	L. interrogans	25,600: Icterohaemorrhagiae	2019	2019-06-14	Longwood-1	42.343	-71.0993	16d	1	Admixed	174	178	198	214	92	100	226	228	224	224	165	165	100	120	261	267	142	146	400	408	168	178	150	158	162	164	101	109	145
R368	Rattus norvegicus	70	f	frozen kidney	0		-	-	-	-	-	-	2019	2019-06-14	Longwood-1	42.343	-71.0993	16d	1	Admixed	174	184	186	206	94	104	234	236	224	236	165	181	120	120	265	267	134	142	400	400	168	196	150	160	160	162	101	109	141
R371	Rattus norvegicus	100	m	frozen kidney	0		-	-	-	-	-	-	2019	2019-06-21	Longwood-1	42.343	-71.0993	16d	1	EverGreen	174	174	198	198	94	102	228	230	224	224	165	165	120	120	265	265	142	142	400	408	168	168	146	150	148	164	101	101	143
R373	Rattus norvegicus	55	m	frozen kidney	0		-	-	-	-	-	-	2019	2019-06-21	Longwood-1	42.343	-71.0993	16d	1	Admixed	174	184	198	198	92	94	230	230	224	230	163	165	120	120	261	267	134	142	400	408	168	168	158	158	140	164	101	109	147
R374	Rattus norvegicus	85	m	frozen kidney	0		-	-	-	-	-	-	2019	2019-06-21	Longwood-1	42.343	-71.0993	16d	1	Admixed	174	178	198	214	94	102	228	232	224	224	163	165	120	124	261	265	134	134	400	400	168	168	128	146	148	148	101	109	143
R297	Rattus norvegicus	160	m	frozen kidney	0		-	-	-	-	-	-	2018	2018-09-28	Oak Square-1	42.3586	-71.1556	17c	1	Pink	172	172	198	214	94	102	228	236	224	224	163	165	120	132	267	271	142	142	392	400	168	168	150	158	144	162	109	109	137
R298	Rattus norvegicus	190	f	frozen kidney	0		-	-	-	-	-	-	2018	2018-09-28	Oak Square-1	42.3586	-71.1556	17c	1	Pink	172	184	198	210	94	102	228	230	224	224	163	167	120	132	261	271	134	142	392	408	168	178	150	158	140	162	109	109	141
R300	Rattus norvegicus	55	m	frozen kidney	0		-	-	-	-	-	-	2018	2018-10-05	Oak Square-1	42.3586	-71.1556	17c	1	Pink	174	178	198	198	94	102	228	230	224	224	165	167	100	120	261	261	134	142	392	408	168	168	128	128	140	140	109	121	139
R302	Rattus norvegicus	240	f	frozen kidney	0		-	-	-	-	-	-	2018	2018-10-05	Oak Square-2	42.3586	-71.1556	17c	1	Pink	172	184	210	214	102	102	230	234	224	224	167	167	124	132	261	261	134	142	408	408	168	168	158	158	140	140	109	121	137
R303	Rattus norvegicus	240	f	frozen kidney	1	24.3	1	1	-	-	L. interrogans	51,200: Icterohaemorrhagiae	2018	2018-10-05	Oak Square-2	42.3586	-71.1556	17c	1	Pink	176	184	210	210	94	102	230	234	224	224	163	163	100	132	267	267	134	142	408	412	168	168	158	158	140	140	109	121	141
R304	Rattus norvegicus	300	f	frozen kidney	1	25.5	1	1	-	-	L. interrogans	51,200: Icterohaemorrhagiae, 100: Pyrogenes	2018	2018-10-05	Oak Square-2	42.3586	-71.1556	17c	1	Admixed	174	178	198	210	94	102	230	234	224	224	163	165	120	124	261	267	142	142	392	400	168	194	128	128	140	140	101	109	139
R306	Rattus norvegicus	170	f	frozen kidney	0		-	-	-	-	-	-	2018	2018-10-12	Oak Square-2	42.3586	-71.1556	17c	1	Pink	184	184	198	198	94	94	230	234	224	230	163	165	100	116	261	267	134	142	400	404	168	168	158	158	140	140	109	109	139
R334-19	Rattus norvegicus	440	f	frozen kidney	1	26.6	0	-	0	1	L. interrogans	-	2019	2019-05-03	Oak Square-3	42.357	-71.153	17d	1	Pink	172	172	198	210	94	94	228	234	224	224	163	165	116	120	271	271	142	142	392	400	178	192	150	158	140	140	109	109	139
R336-19	Rattus norvegicus	425	f	frozen kidney	1	31.4	0	-	1	-	L. interrogans	-	2019	2019-05-03	Oak Square-3	42.357	-71.153	17d	1	Pink	172	174	198	214	94	94	234	234	224	230	165	165	120	120	261	267	142	142	400	408	168	168	128	150	140	140	109	109	137
R337-19	Rattus norvegicus	190	m	frozen kidney	0		-	-	-	-	-	-	2019	2019-05-10	Oak Square-4	42.3566	-71.151	17d	1	Pink	172	172	198	210	94	102	228	248	224	224	163	165	120	132	261	271	134	142	408	408	168	168	150	150	140	162	109	109	139
R345	Rattus norvegicus	60	f	frozen kidney	0		-	-	-	-	-	-	2019	2019-05-17	Oak Square-4	42.3566	-71.151	17d	1	Pink	172	184	198	210	94	94	228	230	224	230	163	165	120	120	267	271	142	142	392	416	178	178	150	158	140	140	109	121	137
R346	Rattus norvegicus	80	f	frozen kidney	0		-	-	-	-	-	-	2019	2019-05-17	Oak Square-4	42.3566	-71.151	17d	1	Pink	172	172	198	210	94	102	228	236	224	224	163	165	120	120	267	271	134	142	392	392	168	178	150	158	140	140	109	109	139
R347	Rattus norvegicus	470	f	frozen kidney	0		-	-	-	-	-	-	2019	2019-05-17	Oak Square-4	42.3566	-71.151	17d	1	Pink	172	172	198	210	94	102	228	228	224	224	163	165	120	120	261	271	134	134	408	416	168	178	150	150	140	162	109	119	139
Cad43	Rattus norvegicus	300	f	frozen kidney	0		-	-	-	-	-	-	2016	2016-12-12	-	-	-	-	0	-	-	-	-	-	-	-	-	-	-	-	-	-	-	-	-	-	-	-	-	-	-	-	-	-	-	-	-	-	-
R93	Rattus norvegicus	75	m	frozen kidney	0		-	-	-	-	-	-	2017	2017-07-27	-	-	-	-	0	-	-	-	-	-	-	-	-	-	-	-	-	-	-	-	-	-	-	-	-	-	-	-	-	-	-	-	-	-	-
R301	Rattus norvegicus	210	m	frozen kidney	0		-	-	-	-	-	-	2018	2018-10-05	-	-	-	-	0	-	-	-	-	-	-	-	-	-	-	-	-	-	-	-	-	-	-	-	-	-	-	-	-	-	-	-	-	-	-
R335-19	Rattus norvegicus	240	f	frozen kidney	0		-	-	-	-	-	-	2019	2019-05-03	-	-	-	-	0	-	-	-	-	-	-	-	-	-	-	-	-	-	-	-	-	-	-	-	-	-	-	-	-	-	-	-	-	-	-
B1	Rattus norvegicus	469	m	frozen kidney	1	28.8	1	1	-	-	L. interrogans	25,600: Icterohaemorrhagiae	2020	2020-10-16	-	-	-	-	0	-	-	-	-	-	-	-	-	-	-	-	-	-	-	-	-	-	-	-	-	-	-	-	-	-	-	-	-	-	-
B2	Rattus norvegicus	460	m	frozen kidney	1	27.1	1	1	-	-	L. interrogans	51,200: Icterohaemorrhagiae	2020	2020-10-16	-	-	-	-	0	-	-	-	-	-	-	-	-	-	-	-	-	-	-	-	-	-	-	-	-	-	-	-	-	-	-	-	-	-	-
B3	Rattus norvegicus	160	m	frozen kidney	0		-	-	-	-	-	-	2020	2020-10-16	-	-	-	-	0	-	-	-	-	-	-	-	-	-	-	-	-	-	-	-	-	-	-	-	-	-	-	-	-	-	-	-	-	-	-
B4	Rattus norvegicus	368	f	frozen kidney	1	29.7	1	1	-	-	L. interrogans	51,200: Icterohaemorrhagiae	2020	2020-10-23	-	-	-	-	0	-	-	-	-	-	-	-	-	-	-	-	-	-	-	-	-	-	-	-	-	-	-	-	-	-	-	-	-	-	-
B5	Rattus norvegicus	210	f	frozen kidney	0		-	-	-	-	-	-	2020	2020-10-23	-	-	-	-	0	-	-	-	-	-	-	-	-	-	-	-	-	-	-	-	-	-	-	-	-	-	-	-	-	-	-	-	-	-	-
B6	Rattus norvegicus	210	m	frozen kidney	0		-	-	-	-	-	-	2020	2020-10-23	-	-	-	-	0	-	-	-	-	-	-	-	-	-	-	-	-	-	-	-	-	-	-	-	-	-	-	-	-	-	-	-	-	-	-
B7	Rattus norvegicus	515	m	frozen kidney	0		-	-	-	-	-	-	2020	2020-11-06	-	-	-	-	0	-	-	-	-	-	-	-	-	-	-	-	-	-	-	-	-	-	-	-	-	-	-	-	-	-	-	-	-	-	-
B8	Rattus norvegicus	200	f	frozen kidney	0		-	-	-	-	-	-	2020	2020-11-06	-	-	-	-	0	-	-	-	-	-	-	-	-	-	-	-	-	-	-	-	-	-	-	-	-	-	-	-	-	-	-	-	-	-	-
MAR_28	Rattus norvegicus	225	f	fresh kidney	0		-	-	-	-	-	-	2021	2021-07-20	-	-	-	-	0	-	-	-	-	-	-	-	-	-	-	-	-	-	-	-	-	-	-	-	-	-	-	-	-	-	-	-	-	-	-
Cad123	Sciurus carolinensis	490	f	fresh kidney	0		-	-	-	-	-	-	2022	2022-07-17	Melnea Cass Blvd N-7	42.3336	-71.0723	-	-	-	-	-	-	-	-	-	-	-	-	-	-	-	-	-	-	-	-	-	-	-	-	-	-	-	-	-	-	-	-
MAR_14	Mus musculus	30	m	fresh kidney	0		-	-	-	-	-	-	2021	2021-06-30	Melnea Cass Blvd N-6	42.3335	-71.0726	-	-	-	-	-	-	-	-	-	-	-	-	-	-	-	-	-	-	-	-	-	-	-	-	-	-	-	-	-	-	-	-
MAR_3	Mus musculus	20	m	fresh kidney	0		-	-	-	-	-	-	2021	2021-06-15	Melnea Cass Blvd N-1	42.3332	-71.0719	-	-	-	-	-	-	-	-	-	-	-	-	-	-	-	-	-	-	-	-	-	-	-	-	-	-	-	-	-	-	-	-
MAR_31	Peromyscus spp.	30	m	fresh kidney	0		-	-	-	-	-	-	2021	2021-07-20	Melnea Cass Blvd N-3	42.3334	-71.0716	-	-	-	-	-	-	-	-	-	-	-	-	-	-	-	-	-	-	-	-	-	-	-	-	-	-	-	-	-	-	-	-
MAR_7	Peromyscus spp.	30	m	fresh kidney	0		-	-	-	-	-	-	2021	2021-06-16	Melnea Cass Blvd N-1	42.3332	-71.0719	-	-	-	-	-	-	-	-	-	-	-	-	-	-	-	-	-	-	-	-	-	-	-	-	-	-	-	-	-	-	-	-
MA-1	Homo sapiens	-	-	serum	1	38.03	-	-	0	0	L. interrogans	-	2017	-	Cambridge Health Alliance, MA	-	-	-	-	-	-	-	-	-	-	-	-	-	-	-	-	-	-	-	-	-	-	-	-	-	-	-	-	-	-	-	-	-	-
MA-2	Homo sapiens	-	-	urine	1	31.6	-	-	1	-	L. interrogans	-	2018	-	Lahey Hospital, Burlington, MA	-	-	-	-	-	-	-	-	-	-	-	-	-	-	-	-	-	-	-	-	-	-	-	-	-	-	-	-	-	-	-	-	-	-
Totals					62		28	28	15	13	53
[truncated: 13 more columns]
