# Supplementary material for: Host population dynamics influence Leptospira spp. transmission patterns among Rattus norvegicus in Boston, Massachusetts, US
Source: PLoS Negl Trop Dis. 2025 Apr 15;19(4):e0012966. doi: 10.1371/journal.pntd.0012966 (PMC12047771; doi:10.1371/journal.pntd.0012966)
Supplement: S3 Table — (XLSX) [file pntd.0012966.s011.xlsx]

## Sheet: TableS3_AssignQ>75
STRUCTURE ID (right to left in Fig 1B)	Sample ID	Collection ID	lipL32 +	Migrant	Blue	Brown	Evergreen	Green	Light Blue	Orange	Pink	Purple	Red	Steel	Tan	Yellow	Genetic group assignment	PRIMER analyses (n=247)	FSTAT analyses and AMOVA (n=119)
1	Cad19	1a			0.94	0.003	0.002	0.002	0.028	0.006	0.003	0.002	0.003	0.003	0.002	0.005	Blue	Yes
2	Cad20	1a			0.98	0.002	0.002	0.002	0.002	0.002	0.002	0.002	0.002	0.002	0.002	0.002	Blue	Yes	Yes
3	Cad21	1a			0.976	0.002	0.002	0.002	0.002	0.002	0.002	0.003	0.002	0.002	0.003	0.003	Blue	Yes	Yes
4	Cad22	1a			0.954	0.004	0.005	0.003	0.003	0.006	0.004	0.005	0.005	0.006	0.003	0.004	Blue	Yes	Yes
5	Cad23	1a			0.976	0.002	0.002	0.002	0.003	0.002	0.002	0.002	0.002	0.002	0.002	0.002	Blue	Yes	Yes
6	Cad24	1a			0.957	0.004	0.003	0.006	0.004	0.002	0.004	0.004	0.004	0.005	0.002	0.005	Blue	Yes
7	Cad25	1a			0.878	0.019	0.019	0.003	0.003	0.003	0.008	0.006	0.007	0.004	0.022	0.028	Blue	Yes	Yes
8	Cad26	1a			0.408	0.169	0.046	0.028	0.007	0.027	0.01	0.139	0.019	0.069	0.011	0.067	Admixed
9	Cad27	1a			0.512	0.146	0.009	0.003	0.008	0.007	0.003	0.229	0.037	0.016	0.005	0.025	Admixed
10	Cad28	1a			0.979	0.002	0.002	0.001	0.003	0.002	0.002	0.002	0.002	0.002	0.002	0.002	Blue	Yes	Yes
11	Cad29	1a			0.73	0.07	0.007	0.005	0.002	0.002	0.004	0.143	0.021	0.006	0.003	0.006	Admixed
12	Cad30	1a			0.923	0.014	0.015	0.003	0.004	0.003	0.003	0.009	0.007	0.007	0.004	0.008	Blue	Yes	Yes
13	Cad31	1a			0.983	0.001	0.002	0.001	0.002	0.001	0.001	0.002	0.001	0.001	0.001	0.002	Blue	Yes	Yes
14	Cad32	1a			0.982	0.002	0.002	0.002	0.001	0.002	0.002	0.002	0.001	0.002	0.002	0.002	Blue	Yes	Yes
15	Cad37	1a			0.889	0.007	0.004	0.003	0.002	0.065	0.005	0.005	0.003	0.005	0.006	0.006	Blue	Yes	Yes
16	Cad38	1a			0.931	0.008	0.012	0.006	0.004	0.002	0.004	0.008	0.005	0.007	0.005	0.007	Blue	Yes
17	Cad39	1a			0.859	0.015	0.006	0.004	0.004	0.017	0.005	0.033	0.005	0.012	0.024	0.016	Blue	Yes	Yes
18	Cad42	1a			0.978	0.002	0.002	0.002	0.002	0.002	0.001	0.003	0.002	0.003	0.002	0.002	Blue	Yes	Yes
19	R97	1b		adult female	0.002	0.016	0.01	0.018	0.005	0.003	0.003	0.083	0.83	0.014	0.009	0.006	Red	Yes
20	R284	1c			0.851	0.067	0.021	0.005	0.006	0.002	0.002	0.012	0.012	0.004	0.003	0.014	Blue	Yes	Yes
21	R325	2c			0.788	0.013	0.035	0.025	0.008	0.011	0.039	0.004	0.014	0.005	0.045	0.012	Blue	Yes
22	R326	2c			0.935	0.003	0.007	0.015	0.011	0.002	0.008	0.002	0.004	0.003	0.006	0.005	Blue	Yes
23	R327	2c			0.91	0.003	0.019	0.015	0.006	0.004	0.013	0.003	0.007	0.003	0.005	0.012	Blue	Yes
24	R324	2c	Yes		0.717	0.005	0.013	0.03	0.006	0.003	0.069	0.003	0.004	0.003	0.033	0.113	Admixed
25	R330	2c			0.941	0.003	0.008	0.005	0.007	0.004	0.009	0.002	0.006	0.004	0.005	0.006	Blue	Yes	Yes
26	R331	2c			0.956	0.002	0.005	0.003	0.006	0.003	0.008	0.002	0.004	0.002	0.003	0.006	Blue	Yes	Yes
27	R332	2c			0.945	0.003	0.007	0.004	0.008	0.003	0.005	0.002	0.006	0.003	0.005	0.008	Blue	Yes
28	R333	2c			0.787	0.005	0.022	0.097	0.046	0.003	0.009	0.003	0.012	0.004	0.004	0.008	Blue	Yes	Yes
29	R334	2c			0.938	0.003	0.005	0.004	0.008	0.003	0.022	0.002	0.004	0.003	0.004	0.005	Blue	Yes
30	R336	2c		juvenile male	0.005	0.005	0.011	0.016	0.006	0.002	0.007	0.009	0.005	0.008	0.914	0.012	Tan	Yes
31	R337	2c		juvenile male	0.002	0.003	0.002	0.004	0.003	0.003	0.003	0.002	0.003	0.003	0.954	0.016	Tan	Yes
32	R335	2c	Yes	adult male	0.156	0.006	0.005	0.002	0.003	0.004	0.004	0.006	0.007	0.007	0.755	0.042	Tan	Yes
33	R61	3b			0.117	0.285	0.054	0.031	0.24	0.002	0.027	0.007	0.09	0.012	0.042	0.094	Admixed
34	R62	3b			0.541	0.023	0.177	0.081	0.09	0.003	0.003	0.013	0.006	0.007	0.015	0.043	Admixed
35	R60	3b	Yes		0.29	0.042	0.004	0.018	0.016	0.003	0.018	0.055	0.534	0.007	0.007	0.006	Admixed
36	R283	4c	Yes		0.06	0.027	0.124	0.025	0.528	0.005	0.021	0.02	0.023	0.007	0.128	0.033	Admixed
37	Cad3	5a			0.006	0.004	0.01	0.008	0.916	0.002	0.02	0.009	0.008	0.003	0.007	0.007	LightBlue	Yes
38	Cad4	5a			0.002	0.014	0.004	0.004	0.922	0.009	0.008	0.003	0.013	0.004	0.007	0.01	LightBlue	Yes	Yes
39	Cad6	5a		juvenile male	0.003	0.019	0.026	0.822	0.004	0.005	0.004	0.061	0.011	0.022	0.008	0.014	Green	Yes
40	R64	5b			0.015	0.047	0.009	0.003	0.817	0.014	0.014	0.019	0.012	0.02	0.022	0.009	LightBlue	Yes
41	R65	5b			0.003	0.003	0.002	0.005	0.961	0.003	0.006	0.004	0.003	0.003	0.003	0.003	LightBlue	Yes	Yes
42	R66	5b	Yes		0.003	0.006	0.004	0.004	0.942	0.003	0.004	0.006	0.008	0.004	0.003	0.013	LightBlue	Yes
43	R67	5b	Yes		0.006	0.003	0.003	0.004	0.965	0.002	0.002	0.003	0.003	0.002	0.002	0.004	LightBlue	Yes	Yes
44	R68	5b			0.004	0.006	0.003	0.004	0.934	0.016	0.004	0.005	0.009	0.004	0.005	0.006	LightBlue	Yes	Yes
45	R70	5b			0.01	0.004	0.003	0.003	0.957	0.004	0.002	0.003	0.002	0.003	0.005	0.005	LightBlue	Yes
46	R71	5b			0.003	0.003	0.004	0.012	0.952	0.002	0.004	0.005	0.005	0.003	0.002	0.005	LightBlue	Yes
47	R72	5b			0.003	0.003	0.003	0.003	0.962	0.004	0.004	0.004	0.003	0.004	0.003	0.004	LightBlue	Yes
48	R73	5b			0.052	0.005	0.009	0.007	0.873	0.009	0.004	0.003	0.004	0.004	0.022	0.006	LightBlue	Yes
49	R76	5b			0.003	0.005	0.012	0.004	0.947	0.001	0.002	0.005	0.005	0.007	0.003	0.004	LightBlue	Yes
50	R77	5b			0.004	0.004	0.005	0.004	0.956	0.002	0.003	0.005	0.005	0.004	0.004	0.005	LightBlue	Yes
51	R74	5b			0.004	0.005	0.012	0.003	0.949	0.001	0.003	0.002	0.004	0.009	0.003	0.003	LightBlue	Yes
52	R75	5b			0.002	0.002	0.005	0.005	0.956	0.007	0.004	0.004	0.003	0.004	0.003	0.004	LightBlue	Yes
53	R80	5b			0.007	0.009	0.271	0.219	0.194	0.004	0.003	0.011	0.032	0.011	0.215	0.024	Admixed
54	R81	5b			0.004	0.005	0.005	0.006	0.95	0.003	0.003	0.009	0.006	0.004	0.002	0.004	LightBlue	Yes
55	R82	5b			0.008	0.021	0.005	0.005	0.867	0.01	0.035	0.017	0.007	0.013	0.003	0.009	LightBlue	Yes	Yes
56	R78	5b			0.003	0.013	0.01	0.009	0.858	0.009	0.012	0.01	0.007	0.01	0.016	0.041	LightBlue	Yes	Yes
57	R91	5b			0.003	0.018	0.009	0.012	0.907	0.002	0.009	0.005	0.009	0.009	0.008	0.009	LightBlue	Yes	Yes
58	R95	5b			0.016	0.006	0.006	0.003	0.938	0.004	0.003	0.004	0.007	0.006	0.004	0.003	LightBlue	Yes
59	R102	5b			0.002	0.002	0.002	0.004	0.969	0.006	0.002	0.003	0.002	0.002	0.002	0.003	LightBlue	Yes
60	R104	5b			0.002	0.005	0.004	0.021	0.877	0.056	0.003	0.004	0.004	0.004	0.009	0.01	LightBlue	Yes	Yes
61	R106	5b			0.03	0.039	0.035	0.006	0.732	0.02	0.007	0.01	0.032	0.019	0.063	0.006	Admixed
62	R108	5b	Yes		0.003	0.005	0.004	0.005	0.934	0.002	0.006	0.004	0.008	0.002	0.013	0.015	LightBlue	Yes	Yes
63	Cad18	6a			0.007	0.031	0.335	0.358	0.066	0.023	0.006	0.033	0.006	0.006	0.107	0.023	Admixed
64	R270	6c			0.003	0.131	0.028	0.007	0.012	0.004	0.006	0.14	0.037	0.005	0.611	0.016	Admixed
65	R271	6c			0.16	0.011	0.008	0.007	0.004	0.005	0.028	0.006	0.006	0.004	0.737	0.023	Admixed
66	R272	6c			0.114	0.006	0.006	0.009	0.005	0.004	0.063	0.005	0.008	0.004	0.769	0.008	Tan	Yes
67	R273	6c			0.004	0.002	0.003	0.002	0.002	0.002	0.004	0.003	0.002	0.002	0.971	0.003	Tan	Yes
68	R269	6c	Yes		0.007	0.007	0.009	0.004	0.003	0.002	0.004	0.005	0.005	0.003	0.935	0.016	Tan	Yes	Yes
69	R276	6c			0.006	0.006	0.005	0.003	0.004	0.01	0.004	0.004	0.005	0.003	0.862	0.09	Tan	Yes
70	R277	6c			0.003	0.003	0.003	0.002	0.002	0.002	0.002	0.004	0.002	0.002	0.968	0.007	Tan	Yes
71	R278	6c			0.006	0.006	0.005	0.006	0.027	0.019	0.108	0.005	0.033	0.009	0.708	0.071	Admixed
72	R279	6c			0.003	0.002	0.007	0.007	0.003	0.002	0.005	0.005	0.003	0.003	0.957	0.003	Tan	Yes
73	R280	6c			0.018	0.015	0.003	0.006	0.003	0.005	0.01	0.004	0.005	0.008	0.914	0.007	Tan	Yes
74	R281	6c			0.002	0.003	0.003	0.002	0.002	0.002	0.005	0.004	0.003	0.002	0.968	0.004	Tan	Yes
75	R282	6c			0.002	0.002	0.003	0.003	0.002	0.002	0.003	0.003	0.002	0.002	0.971	0.003	Tan	Yes
76	R285	6c			0.008	0.026	0.027	0.013	0.004	0.003	0.005	0.047	0.04	0.012	0.799	0.018	Tan	Yes
77	R286	6c			0.006	0.078	0.009	0.013	0.004	0.006	0.009	0.01	0.024	0.036	0.798	0.008	Tan	Yes
78	R287	6c			0.008	0.003	0.01	0.043	0.004	0.003	0.005	0.004	0.003	0.003	0.907	0.008	Tan	Yes
79	R288	6c			0.004	0.005	0.005	0.004	0.002	0.003	0.003	0.009	0.003	0.003	0.947	0.012	Tan	Yes
80	R290	6c			0.004	0.003	0.007	0.007	0.004	0.003	0.002	0.004	0.003	0.002	0.916	0.044	Tan	Yes
81	R291	6c			0.004	0.019	0.014	0.01	0.006	0.007	0.004	0.025	0.034	0.013	0.856	0.008	Tan	Yes
82	R289	6c	Yes		0.002	0.011	0.015	0.008	0.004	0.003	0.021	0.007	0.027	0.032	0.867	0.005	Tan	Yes	Yes
83	R293	6c			0.003	0.005	0.004	0.003	0.004	0.003	0.003	0.005	0.005	0.003	0.948	0.014	Tan	Yes	Yes
84	R294	6c			0.003	0.003	0.003	0.004	0.002	0.004	0.003	0.002	0.002	0.002	0.966	0.007	Tan	Yes	Yes
85	R295	6c			0.007	0.003	0.004	0.006	0.004	0.006	0.004	0.003	0.003	0.002	0.953	0.007	Tan	Yes	Yes
86	R296	6c			0.002	0.007	0.018	0.049	0.003	0.002	0.005	0.003	0.009	0.002	0.891	0.008	Tan	Yes	Yes
87	R292	6c	Yes		0.002	0.004	0.005	0.003	0.002	0.002	0.003	0.004	0.003	0.003	0.964	0.005	Tan	Yes	Yes
88	R299	6c			0.002	0.003	0.002	0.002	0.002	0.002	0.006	0.002	0.002	0.003	0.97	0.004	Tan	Yes
89	R307	6c			0.005	0.004	0.002	0.004	0.007	0.002	0.007	0.003	0.004	0.014	0.918	0.031	Tan	Yes
90	R308	6c			0.002	0.005	0.006	0.005	0.005	0.003	0.003	0.012	0.017	0.005	0.929	0.006	Tan	Yes
91	R310	6c			0.003	0.003	0.003	0.002	0.004	0.002	0.003	0.003	0.003	0.002	0.965	0.006	Tan	Yes
92	R309	6c	Yes		0.005	0.043	0.025	0.003	0.007	0.002	0.004	0.003	0.014	0.003	0.882	0.009	Tan	Yes	Yes
93	R319	6c			0.002	0.004	0.003	0.002	0.002	0.002	0.003	0.002	0.002	0.002	0.97	0.006	Tan	Yes
94	R321	6c	Yes		0.008	0.007	0.01	0.024	0.019	0.003	0.019	0.009	0.008	0.011	0.874	0.008	Tan	Yes	Yes
95	R320	6c	Yes		0.003	0.01	0.036	0.014	0.006	0.003	0.008	0.013	0.01	0.005	0.86	0.033	Tan	Yes	Yes
96	R322	6c	Yes		0.003	0.008	0.012	0.065	0.003	0.005	0.007	0.008	0.003	0.003	0.872	0.012	Tan	Yes	Yes
97	R323	6c	Yes		0.02	0.014	0.064	0.013	0.011	0.003	0.011	0.013	0.024	0.013	0.803	0.012	Tan	Yes	Yes
98	R328	6c			0.003	0.037	0.056	0.008	0.004	0.009	0.008	0.096	0.016	0.007	0.074	0.681	Admixed
99	R329	6c			0.005	0.02	0.019	0.003	0.008	0.004	0.004	0.014	0.008	0.021	0.885	0.009	Tan	Yes
100	MAR_49	6f			0.005	0.137	0.144	0.029	0.118	0.002	0.006	0.294	0.058	0.007	0.014	0.186	Admixed
101	MAR_50	6f			0.022	0.092	0.034	0.01	0.016	0.009	0.012	0.034	0.013	0.012	0.028	0.72	Admixed
102	MAR_48	6f	Yes		0.002	0.004	0.003	0.002	0.002	0.002	0.004	0.008	0.005	0.004	0.011	0.954	Yellow	Yes	Yes
103	MAR_64	6f			0.007	0.003	0.002	0.01	0.004	0.005	0.003	0.003	0.003	0.002	0.054	0.905	Yellow	Yes
104	MAR_60	6f			0.003	0.005	0.006	0.003	0.005	0.003	0.004	0.005	0.01	0.005	0.008	0.942	Yellow	Yes
105	MAR_63	6f			0.004	0.022	0.199	0.028	0.1	0.007	0.006	0.012	0.168	0.004	0.224	0.227	Admixed
106	MAR_66	6f			0.004	0.024	0.035	0.025	0.279	0.006	0.016	0.086	0.027	0.005	0.172	0.321	Admixed
107	MAR_67	6f			0.002	0.004	0.004	0.005	0.003	0.002	0.004	0.003	0.003	0.001	0.007	0.962	Yellow	Yes
108	MAR_55	6f			0.003	0.022	0.003	0.003	0.004	0.003	0.017	0.035	0.014	0.006	0.025	0.866	Yellow	Yes
109	MAR_65	6f			0.006	0.01	0.024	0.019	0.046	0.003	0.004	0.003	0.014	0.011	0.022	0.838	Yellow	Yes
110	MAR_54	6f			0.009	0.04	0.061	0.003	0.007	0.009	0.011	0.004	0.005	0.004	0.017	0.83	Yellow	Yes
111	MAR_59	6f			0.004	0.035	0.007	0.004	0.004	0.003	0.006	0.005	0.007	0.003	0.044	0.878	Yellow	Yes
112	MAR_61	6f			0.009	0.004	0.006	0.003	0.003	0.003	0.004	0.004	0.004	0.003	0.016	0.941	Yellow	Yes
113	MAR_56	6f			0.085	0.004	0.003	0.004	0.007	0.003	0.003	0.004	0.005	0.003	0.872	0.007	Tan	Yes
114	Cad88	6g1	Yes		0.002	0.022	0.006	0.057	0.015	0.005	0.007	0.008	0.015	0.005	0.007	0.851	Yellow	Yes	Yes
115	Cad89	6g1	Yes	adult male	0.003	0.759	0.036	0.003	0.03	0.016	0.005	0.007	0.015	0.108	0.011	0.007	Brown	Yes
116	Cad93	6g1			0.003	0.04	0.705	0.046	0.031	0.015	0.006	0.05	0.077	0.012	0.006	0.009	Admixed
117	Cad97	6g1			0.009	0.021	0.011	0.004	0.003	0.004	0.005	0.009	0.014	0.004	0.017	0.899	Yellow	Yes	Yes
118	Cad85	6g1			0.002	0.006	0.005	0.006	0.008	0.006	0.004	0.005	0.004	0.007	0.006	0.941	Yellow	Yes	Yes
119	Cad84	6g1	Yes		0.004	0.03	0.003	0.002	0.004	0.003	0.005	0.004	0.003	0.003	0.021	0.917	Yellow	Yes	Yes
120	Cad95	6g1			0.002	0.013	0.008	0.004	0.003	0.005	0.004	0.003	0.006	0.005	0.003	0.943	Yellow	Yes	Yes
121	Cad87	6g1	Yes		0.004	0.013	0.004	0.003	0.003	0.002	0.004	0.003	0.005	0.006	0.006	0.947	Yellow	Yes	Yes
122	Cad94	6g1			0.01	0.007	0.042	0.008	0.012	0.003	0.022	0.003	0.005	0.003	0.025	0.859	Yellow	Yes	Yes
123	Cad99	6g1	Yes		0.009	0.003	0.002	0.002	0.003	0.003	0.002	0.006	0.002	0.004	0.003	0.961	Yellow	Yes	Yes
124	Cad92	6g1			0.004	0.004	0.005	0.004	0.007	0.002	0.003	0.004	0.011	0.003	0.935	0.018	Tan	Yes	Yes
125	Cad96	6g1			0.01	0.03	0.005	0.007	0.01	0.005	0.005	0.013	0.008	0.011	0.873	0.024	Tan	Yes	Yes
126	Cad100	6g2			0.002	0.003	0.013	0.004	0.003	0.003	0.004	0.004	0.023	0.012	0.008	0.921	Yellow	Yes
127	Cad101	6g2			0.002	0.002	0.003	0.002	0.002	0.002	0.002	0.002	0.003	0.002	0.003	0.974	Yellow	Yes
128	Cad106	6g2			0.002	0.002	0.003	0.004	0.002	0.002	0.002	0.002	0.003	0.002	0.004	0.973	Yellow	Yes
129	Cad108	6g2			0.002	0.002	0.006	0.003	0.002	0.002	0.002	0.002	0.003	0.002	0.004	0.971	Yellow	Yes
130	Cad105	6g2			0.004	0.006	0.004	0.005	0.004	0.002	0.004	0.004	0.004	0.003	0.009	0.952	Yellow	Yes
131	Cad107	6g2			0.005	0.006	0.008	0.004	0.004	0.001	0.003	0.004	0.005	0.007	0.007	0.946	Yellow	Yes
132	Cad102	6g2			0.006	0.015	0.006	0.133	0.02	0.015	0.125	0.028	0.01	0.007	0.629	0.006	Admixed
133	Cad113	6g2			0.002	0.006	0.017	0.026	0.002	0.002	0.004	0.003	0.005	0.003	0.006	0.924	Yellow	Yes	Yes
134	Cad120	6g2			0.004	0.01	0.046	0.04	0.014	0.002	0.009	0.008	0.013	0.013	0.121	0.72	Admixed
135	Cad119	6g2			0.002	0.003	0.006	0.003	0.002	0.002	0.002	0.002	0.002	0.002	0.006	0.967	Yellow	Yes
136	Cad117	6g2			0.004	0.007	0.005	0.006	0.013	0.002	0.002	0.008	0.01	0.005	0.008	0.928	Yellow	Yes
137	Cad122	6g2			0.002	0.004	0.017	0.016	0.003	0.001	0.004	0.004	0.004	0.003	0.012	0.93	Yellow	Yes
138	Cad111	6g2			0.002	0.009	0.025	0.005	0.002	0.002	0.006	0.008	0.012	0.062	0.859	0.008	Tan	Yes	Yes
139	Cad114	6g2			0.004	0.163	0.078	0.007	0.014	0.005	0.018	0.055	0.38	0.045	0.06	0.171	Admixed
140	Cad109	6g2			0.005	0.007	0.077	0.113	0.009	0.002	0.002	0.043	0.014	0.014	0.699	0.016	Admixed
141	Cad115	6g2			0.004	0.016	0.038	0.014	0.008	0.011	0.025	0.336	0.075	0.03	0.429	0.016	Admixed
142	Cad116	6g2			0.004	0.008	0.056	0.054	0.009	0.006	0.038	0.365	0.086	0.01	0.316	0.049	Admixed
143	Cad121	6g2			0.005	0.033	0.533	0.028	0.006	0.004	0.008	0.035	0.011	0.005	0.064	0.267	Admixed
144	Cad132	6g2			0.008	0.13	0.03	0.004	0.083	0.088	0.012	0.035	0.055	0.015	0.44	0.1	Admixed
145	Cad126	6g2			0.004	0.022	0.024	0.008	0.006	0.005	0.066	0.021	0.032	0.003	0.689	0.119	Admixed
146	R330-19	7d		adult female	0.009	0.016	0.873	0.014	0.005	0.006	0.003	0.022	0.008	0.009	0.01	0.025	EverGreen	Yes
147	R333-19	7d			0.165	0.068	0.012	0.005	0.01	0.005	0.052	0.404	0.026	0.006	0.156	0.092	Admixed
148	R352	7d			0.007	0.164	0.065	0.007	0.003	0.029	0.007	0.681	0.015	0.005	0.008	0.008	Admixed
149	R353	7d			0.033	0.194	0.604	0.017	0.017	0.029	0.025	0.043	0.006	0.011	0.009	0.011	Admixed
150	R369	7d			0.015	0.019	0.016	0.027	0.037	0.005	0.011	0.005	0.017	0.009	0.036	0.805	Yellow	Yes
151	R370	7d			0.025	0.194	0.007	0.004	0.025	0.009	0.013	0.401	0.016	0.007	0.194	0.105	Admixed
152	R83	8b			0.007	0.012	0.01	0.008	0.006	0.002	0.003	0.015	0.887	0.029	0.009	0.011	Red	Yes	Yes
153	R85	8b			0.002	0.004	0.005	0.002	0.004	0.003	0.004	0.003	0.955	0.005	0.006	0.006	Red	Yes	Yes
154	R87	8b			0.002	0.011	0.01	0.004	0.004	0.003	0.003	0.009	0.923	0.014	0.011	0.006	Red	Yes
155	R89	8b			0.003	0.005	0.009	0.003	0.003	0.002	0.003	0.004	0.951	0.005	0.004	0.007	Red	Yes
156	R99	8b			0.609	0.041	0.098	0.003	0.005	0.004	0.135	0.01	0.011	0.014	0.049	0.023	Admixed
157	R100	8b			0.002	0.005	0.004	0.004	0.004	0.002	0.003	0.005	0.956	0.007	0.003	0.004	Red	Yes
158	R305	8c			0.002	0.013	0.025	0.011	0.004	0.005	0.017	0.19	0.694	0.029	0.004	0.005	Admixed
159	R311	8c			0.002	0.003	0.004	0.005	0.003	0.002	0.004	0.004	0.963	0.004	0.003	0.002	Red	Yes
160	R313	8c			0.004	0.025	0.027	0.019	0.178	0.051	0.017	0.028	0.472	0.009	0.035	0.134	Admixed
161	R314	8c			0.002	0.004	0.005	0.002	0.002	0.002	0.007	0.003	0.936	0.025	0.008	0.006	Red	Yes	Yes
162	R315	8c			0.002	0.009	0.004	0.003	0.003	0.002	0.014	0.006	0.841	0.107	0.006	0.004	Red	Yes
163	R312	8c	Yes		0.002	0.002	0.003	0.003	0.002	0.002	0.003	0.004	0.963	0.013	0.002	0.002	Red	Yes	Yes
164	R316	8c	Yes		0.002	0.009	0.007	0.004	0.005	0.003	0.005	0.009	0.933	0.007	0.012	0.003	Red	Yes	Yes
165	R318	8c	Yes		0.004	0.02	0.177	0.004	0.064	0.109	0.014	0.177	0.363	0.018	0.032	0.019	Admixed
166	MAR_2	8f	Yes		0.002	0.003	0.002	0.003	0.002	0.003	0.003	0.003	0.003	0.973	0.002	0.002	Steel	Yes	Yes
167	MAR_1	8f			0.006	0.009	0.003	0.003	0.003	0.01	0.004	0.009	0.005	0.934	0.01	0.003	Steel	Yes	Yes
168	MAR_6	8f			0.004	0.045	0.003	0.005	0.005	0.004	0.095	0.006	0.013	0.799	0.01	0.012	Steel	Yes	Yes
169	MAR_5	8f	Yes		0.002	0.015	0.007	0.009	0.006	0.279	0.005	0.005	0.102	0.561	0.004	0.005	Admixed
170	MAR_8	8f			0.002	0.022	0.022	0.011	0.013	0.005	0.005	0.049	0.07	0.787	0.006	0.009	Steel	Yes	Yes
171	MAR_9	8f			0.013	0.007	0.03	0.042	0.007	0.006	0.004	0.091	0.01	0.779	0.005	0.007	Steel	Yes	Yes
172	MAR_12	8f	Yes		0.002	0.007	0.005	0.036	0.006	0.004	0.006	0.021	0.004	0.904	0.002	0.003	Steel	Yes	Yes
173	MAR_13	8f			0.006	0.018	0.019	0.102	0.206	0.003	0.011	0.089	0.009	0.492	0.004	0.041	Admixed
174	MAR_11	8f			0.002	0.003	0.002	0.002	0.002	0.002	0.003	0.003	0.004	0.972	0.002	0.002	Steel	Yes
175	MAR_15	8f			0.002	0.006	0.013	0.003	0.003	0.003	0.003	0.035	0.01	0.918	0.003	0.003	Steel	Yes
176	MAR_16	8f			0.002	0.022	0.007	0.013	0.003	0.006	0.028	0.007	0.021	0.877	0.011	0.003	Steel	Yes
177	MAR_17	8f			0.004	0.003	0.002	0.003	0.002	0.002	0.003	0.003	0.007	0.964	0.003	0.003	Steel	Yes
178	MAR_18	8f			0.003	0.005	0.005	0.007	0.006	0.015	0.005	0.009	0.004	0.931	0.007	0.003	Steel	Yes
179	MAR_19	8f			0.002	0.005	0.007	0.003	0.004	0.014	0.005	0.005	0.017	0.93	0.004	0.003	Steel	Yes
180	MAR_20	8f			0.003	0.005	0.004	0.008	0.004	0.002	0.004	0.005	0.009	0.944	0.009	0.002	Steel	Yes
181	MAR_21	8f			0.009	0.009	0.004	0.001	0.011	0.1	0.019	0.007	0.034	0.792	0.005	0.008	Steel	Yes
182	MAR_22	8f	Yes		0.013	0.236	0.006	0.019	0.003	0.014	0.003	0.094	0.017	0.563	0.007	0.024	Admixed
183	MAR_26	8f	Yes		0.004	0.021	0.006	0.002	0.008	0.002	0.002	0.006	0.026	0.919	0.002	0.002	Steel	Yes	Yes
184	MAR_25	8f			0.005	0.003	0.004	0.02	0.006	0.007	0.004	0.035	0.019	0.889	0.004	0.004	Steel	Yes
185	MAR_27	8f			0.003	0.046	0.02	0.01	0.005	0.007	0.008	0.012	0.01	0.862	0.011	0.006	Steel	Yes	Yes
186	MAR_30	8f			0.008	0.011	0.016	0.022	0.017	0.009	0.14	0.005	0.01	0.742	0.009	0.012	Admixed
187	MAR_32	8f			0.002	0.002	0.003	0.004	0.002	0.002	0.002	0.004	0.004	0.97	0.002	0.002	Steel	Yes
188	MAR_29	8f			0.002	0.005	0.003	0.005	0.003	0.004	0.003	0.003	0.007	0.953	0.005	0.006	Steel	Yes
189	MAR_33	8f			0.006	0.048	0.029	0.004	0.022	0.003	0.517	0.026	0.055	0.101	0.173	0.016	Admixed
190	MAR_34	8f	Yes		0.005	0.077	0.016	0.009	0.015	0.005	0.016	0.033	0.187	0.075	0.537	0.024	Admixed
191	MAR_42	8f			0.002	0.008	0.01	0.021	0.006	0.002	0.006	0.014	0.008	0.912	0.003	0.009	Steel	Yes	Yes
192	MAR_44	8f			0.002	0.01	0.017	0.009	0.008	0.009	0.006	0.007	0.023	0.894	0.008	0.007	Steel	Yes
193	MAR_46	8f			0.004	0.021	0.011	0.038	0.027	0.003	0.002	0.068	0.006	0.796	0.004	0.019	Steel	Yes	Yes
194	MAR_37	8f			0.006	0.012	0.004	0.002	0.008	0.013	0.003	0.01	0.015	0.921	0.003	0.003	Steel	Yes
195	MAR_39	8f			0.002	0.002	0.003	0.002	0.004	0.002	0.003	0.003	0.003	0.973	0.002	0.002	Steel	Yes	Yes
196	MAR_45	8f			0.004	0.013	0.006	0.008	0.005	0.011	0.011	0.008	0.006	0.915	0.005	0.007	Steel	Yes
197	MAR_38	8f	Yes		0.004	0.008	0.003	0.004	0.003	0.008	0.004	0.013	0.014	0.933	0.003	0.003	Steel	Yes	Yes
198	MAR_36	8f	Yes		0.004	0.009	0.003	0.007	0.004	0.003	0.002	0.084	0.006	0.87	0.004	0.004	Steel	Yes	Yes
199	MAR_51	8f			0.002	0.01	0.006	0.005	0.002	0.003	0.004	0.006	0.02	0.93	0.007	0.005	Steel	Yes	Yes
200	MAR_53	8f			0.003	0.003	0.01	0.003	0.003	0.002	0.003	0.004	0.034	0.923	0.003	0.008	Steel	Yes
201	MAR_52	8f			0.002	0.003	0.003	0.003	0.003	0.001	0.003	0.004	0.004	0.969	0.002	0.002	Steel	Yes
202	MAR_58	8f			0.015	0.004	0.023	0.003	0.003	0.009	0.002	0.017	0.007	0.91	0.005	0.003	Steel	Yes
203	MAR_69	8f			0.003	0.005	0.003	0.003	0.002	0.004	0.004	0.006	0.022	0.94	0.005	0.003	Steel	Yes	Yes
204	MAR_62	8f	Yes		0.006	0.009	0.008	0.007	0.008	0.059	0.004	0.019	0.128	0.743	0.003	0.008	Admixed
205	MAR_57	8f	Yes		0.018	0.017	0.008	0.003	0.321	0.002	0.003	0.014	0.543	0.008	0.006	0.056	Admixed
206	Cad74	8fg	Yes		0.002	0.003	0.003	0.003	0.002	0.003	0.004	0.011	0.004	0.959	0.003	0.002	Steel	Yes	Yes
207	Cad76	8fg	Yes		0.007	0.018	0.003	0.002	0.006	0.006	0.004	0.118	0.159	0.669	0.004	0.004	Admixed
208	Cad80	8fg			0.003	0.019	0.003	0.003	0.003	0.006	0.004	0.005	0.025	0.911	0.014	0.003	Steel	Yes	Yes
209	Cad82	8fg			0.003	0.003	0.003	0.003	0.003	0.005	0.003	0.003	0.005	0.965	0.002	0.003	Steel	Yes	Yes
210	Cad83	8fg			0.007	0.008	0.006	0.004	0.005	0.003	0.003	0.004	0.005	0.939	0.002	0.013	Steel	Yes
211	Cad98	8fg			0.002	0.009	0.005	0.003	0.004	0.006	0.01	0.003	0.009	0.93	0.01	0.008	Steel	Yes	Yes
212	Cad129	8g			0.017	0.05	0.009	0.003	0.038	0.004	0.202	0.005	0.012	0.573	0.077	0.008	Admixed
213	Cad131	8g			0.003	0.028	0.069	0.017	0.003	0.002	0.004	0.015	0.044	0.789	0.006	0.019	Steel	Yes
214	MAR_4	9f			0.008	0.648	0.138	0.018	0.06	0.006	0.004	0.04	0.012	0.007	0.026	0.032	Admixed
215	MAR_10	9f			0.005	0.869	0.006	0.009	0.009	0.003	0.006	0.004	0.004	0.005	0.059	0.02	Brown	Yes
216	MAR_24	9f			0.002	0.367	0.006	0.005	0.007	0.002	0.316	0.178	0.1	0.004	0.007	0.005	Admixed
217	MAR_23	9f			0.002	0.357	0.004	0.003	0.011	0.01	0.337	0.226	0.034	0.006	0.005	0.005	Admixed
218	MAR_43	9f			0.003	0.093	0.003	0.005	0.006	0.003	0.083	0.728	0.056	0.013	0.003	0.004	Admixed
219	MAR_41	9f			0.002	0.88	0.003	0.004	0.007	0.002	0.026	0.056	0.008	0.005	0.002	0.005	Brown	Yes
220	MAR_47	9f	Yes		0.004	0.471	0.018	0.006	0.011	0.005	0.184	0.195	0.075	0.005	0.007	0.02	Admixed
221	MAR_35	9f			0.003	0.175	0.006	0.006	0.003	0.003	0.013	0.706	0.046	0.011	0.018	0.01	Admixed
222	MAR_40	9f			0.006	0.945	0.005	0.007	0.003	0.002	0.002	0.006	0.008	0.008	0.003	0.004	Brown	Yes
223	MAR_68	9f			0.004	0.848	0.005	0.002	0.006	0.007	0.078	0.03	0.003	0.006	0.004	0.005	Brown	Yes	Yes
224	Cad86	9g1	Yes		0.008	0.152	0.003	0.003	0.01	0.005	0.068	0.65	0.064	0.029	0.004	0.005	Admixed
225	Cad90	9g1			0.005	0.919	0.008	0.005	0.003	0.003	0.003	0.028	0.009	0.009	0.004	0.006	Brown	Yes	Yes
226	Cad91	9g1	Yes		0.007	0.589	0.015	0.004	0.01	0.008	0.094	0.203	0.01	0.004	0.054	0.003	Admixed
227	Cad103	9g2	Yes		0.002	0.507	0.281	0.007	0.003	0.003	0.024	0.032	0.011	0.007	0.098	0.026	Admixed
228	Cad104	9g2			0.003	0.921	0.004	0.003	0.006	0.004	0.018	0.005	0.007	0.02	0.004	0.005	Brown	Yes	Yes
229	Cad118	9g2			0.008	0.933	0.005	0.003	0.006	0.003	0.006	0.014	0.004	0.004	0.005	0.008	Brown	Yes
230	Cad112	9g2			0.002	0.932	0.004	0.002	0.003	0.002	0.004	0.008	0.008	0.017	0.007	0.01	Brown	Yes	Yes
231	Cad125	9g2			0.004	0.948	0.003	0.002	0.005	0.003	0.005	0.004	0.006	0.007	0.003	0.01	Brown	Yes	Yes
232	Cad128	9g2			0.029	0.214	0.017	0.037	0.054	0.004	0.037	0.55	0.014	0.019	0.017	0.009	Admixed
233	Cad127	9g2			0.003	0.885	0.006	0.006	0.003	0.004	0.039	0.008	0.012	0.025	0.006	0.003	Brown	Yes
234	R274	10c			0.004	0.853	0.008	0.011	0.006	0.05	0.006	0.027	0.01	0.011	0.004	0.011	Brown	Yes
235	R275	10c			0.003	0.779	0.004	0.004	0.003	0.025	0.141	0.009	0.012	0.004	0.006	0.009	Brown	Yes
236	R331-19	10d		adult female	0.002	0.003	0.004	0.003	0.002	0.003	0.002	0.971	0.003	0.004	0.002	0.002	Purple	Yes
237	R332-19	10d			0.007	0.081	0.063	0.002	0.015	0.003	0.006	0.036	0.062	0.102	0.499	0.123	Admixed
238	R54	11b			0.003	0.002	0.004	0.008	0.007	0.96	0.003	0.005	0.002	0.003	0.002	0.003	Orange	Yes	Yes
239	R55	11b			0.002	0.002	0.002	0.002	0.002	0.979	0.003	0.002	0.002	0.002	0.002	0.002	Orange	Yes	Yes
240	R56	11b			0.008	0.002	0.002	0.003	0.002	0.967	0.003	0.002	0.002	0.002	0.004	0.003	Orange	Yes	Yes
241	R57	11b			0.003	0.004	0.005	0.002	0.007	0.932	0.002	0.006	0.009	0.015	0.008	0.006	Orange	Yes	Yes
242	R58	11b			0.001	0.002	0.002	0.002	0.002	0.98	0.002	0.003	0.002	0.002	0.002	0.001	Orange	Yes	Yes
243	R59	11b			0.002	0.003	0.002	0.002	0.003	0.966	0.005	0.006	0.003	0.002	0.004	0.002	Orange	Yes	Yes
244	Cad2	12a	Yes		0.002	0.002	0.003	0.971	0.002	0.003	0.003	0.002	0.002	0.002	0.004	0.004	Green	Yes	Yes
245	Cad1	12a	Yes		0.002	0.002	0.003	0.97	0.003	0.002	0.003	0.003	0.004	0.004	0.002	0.003	Green	Yes	Yes
246	Cad7	12a		adult female	0.004	0.005	0.003	0.005	0.923	0.004	0.023	0.003	0.004	0.005	0.013	0.009	LightBlue	Yes
247	Cad8	12a			0.011	0.003	0.01	0.934	0.005	0.007	0.012	0.007	0.003	0.004	0.003	0.002	Green	Yes	Yes
248	Cad9	12a			0.002	0.005	0.005	0.938	0.003	0.004	0.009	0.006	0.013	0.006	0.007	0.003	Green	Yes
249	Cad10	12a			0.003	0.003	0.003	0.973	0.002	0.001	0.002	0.003	0.003	0.003	0.003	0.002	Green	Yes
250	Cad11	12a			0.003	0.002	0.003	0.971	0.002	0.004	0.003	0.002	0.002	0.003	0.003	0.003	Green	Yes	Yes
251	Cad12	12a			0.002	0.002	0.008	0.967	0.005	0.002	0.002	0.002	0.002	0.004	0.002	0.002	Green	Yes
252	Cad14	12a			0.007	0.007	0.017	0.929	0.005	0.002	0.003	0.015	0.005	0.005	0.004	0.003	Green	Yes
253	Cad15	12a			0.002	0.002	0.002	0.98	0.002	0.001	0.002	0.001	0.002	0.002	0.002	0.002	Green	Yes
254	Cad16	12a			0.002	0.008	0.008	0.927	0.002	0.005	0.005	0.006	0.007	0.005	0.011	0.012	Green	Yes	Yes
255	Cad17	12a			0.002	0.002	0.003	0.974	0.002	0.002	0.003	0.002	0.002	0.002	0.003	0.003	Green	Yes	Yes
256	Cad33	12a			0.003	0.003	0.005	0.966	0.003	0.004	0.002	0.003	0.002	0.003	0.003	0.003	Green	Yes
257	Cad34	12a	Yes		0.005	0.007	0.006	0.925	0.003	0.003	0.012	0.003	0.007	0.007	0.007	0.016	Green	Yes	Yes
258	Cad35	12a			0.003	0.003	0.009	0.947	0.002	0.002	0.004	0.003	0.004	0.005	0.006	0.013	Green	Yes	Yes
259	Cad36	12a			0.002	0.003	0.002	0.971	0.002	0.002	0.005	0.003	0.003	0.002	0.003	0.003	Green	Yes
260	Cad40	12ab			0.002	0.004	0.013	0.939	0.002	0.002	0.003	0.007	0.009	0.007	0.008	0.003	Green	Yes
261	Cad41	12ab			0.003	0.003	0.002	0.969	0.002	0.002	0.004	0.003	0.003	0.002	0.004	0.003	Green	Yes
262	R44	12ab			0.002	0.002	0.003	0.976	0.002	0.002	0.003	0.002	0.002	0.002	0.002	0.003	Green	Yes	Yes
263	R45	12ab			0.002	0.004	0.004	0.956	0.002	0.003	0.006	0.005	0.005	0.007	0.003	0.003	Green	Yes
264	R46	12ab			0.002	0.004	0.022	0.897	0.009	0.019	0.003	0.02	0.007	0.002	0.012	0.004	Green	Yes	Yes
265	R48	12ab			0.01	0.006	0.153	0.687	0.005	0.002	0.004	0.004	0.006	0.003	0.112	0.008	Admixed
266	R50	12ab			0.002	0.006	0.004	0.957	0.006	0.003	0.005	0.004	0.002	0.004	0.004	0.004	Green	Yes
267	R51	12ab			0.004	0.002	0.012	0.953	0.002	0.007	0.004	0.005	0.004	0.003	0.003	0.002	Green	Yes
268	R49	12ab	Yes		0.002	0.015	0.006	0.912	0.005	0.002	0.003	0.012	0.012	0.005	0.013	0.015	Green	Yes	Yes
269	R47	12ab	Yes		0.002	0.002	0.002	0.972	0.003	0.003	0.004	0.002	0.002	0.004	0.002	0.002	Green	Yes	Yes
270	R52	12ab			0.087	0.005	0.004	0.849	0.005	0.002	0.013	0.005	0.011	0.005	0.005	0.008	Green	Yes	Yes
271	R53	12ab			0.004	0.009	0.055	0.854	0.006	0.003	0.007	0.012	0.009	0.004	0.025	0.012	Green	Yes	Yes
272	R348	13d			0.002	0.004	0.941	0.002	0.008	0.002	0.004	0.006	0.004	0.004	0.013	0.01	EverGreen	Yes
273	R349	13d			0.007	0.006	0.893	0.005	0.002	0.005	0.015	0.003	0.049	0.004	0.004	0.006	EverGreen	Yes	Yes
274	R351	13d			0.004	0.003	0.964	0.009	0.003	0.002	0.002	0.002	0.004	0.003	0.002	0.003	EverGreen	Yes	Yes
275	R350	13d	Yes		0.007	0.005	0.953	0.006	0.003	0.003	0.005	0.003	0.004	0.003	0.005	0.004	EverGreen	Yes	Yes
276	R338	14d			0.002	0.005	0.954	0.003	0.003	0.002	0.004	0.007	0.005	0.005	0.005	0.004	EverGreen	Yes	Yes
277	R339	14d			0.003	0.007	0.949	0.004	0.004	0.002	0.003	0.005	0.004	0.003	0.003	0.012	EverGreen	Yes
278	R340	14d			0.003	0.003	0.971	0.003	0.002	0.001	0.002	0.003	0.004	0.002	0.002	0.004	EverGreen	Yes
279	R341	14d			0.002	0.005	0.946	0.011	0.009	0.002	0.003	0.005	0.005	0.005	0.002	0.005	EverGreen	Yes
280	R342	14d			0.009	0.003	0.946	0.006	0.006	0.008	0.002	0.004	0.003	0.005	0.003	0.005	EverGreen	Yes
281	R343	14d			0.002	0.005	0.889	0.005	0.005	0.003	0.013	0.004	0.023	0.026	0.009	0.015	EverGreen	Yes
282	R344	14d			0.003	0.003	0.939	0.007	0.004	0.003	0.015	0.006	0.003	0.005	0.005	0.007	EverGreen	Yes
283	R354	14d			0.003	0.002	0.97	0.002	0.004	0.002	0.004	0.003	0.002	0.002	0.003	0.003	EverGreen	Yes	Yes
284	R355	14d		juvenile female	0.005	0.022	0.003	0.003	0.002	0.004	0.932	0.004	0.007	0.007	0.008	0.003	Pink	Yes
285	R375	15d			0.002	0.004	0.003	0.002	0.002	0.003	0.002	0.969	0.002	0.005	0.002	0.003	Purple	Yes	Yes
286	R378	15d		adult female	0.003	0.008	0.813	0.005	0.008	0.004	0.003	0.005	0.005	0.004	0.129	0.014	EverGreen	Yes
287	R376	15d	Yes		0.003	0.003	0.004	0.003	0.003	0.004	0.002	0.967	0.003	0.003	0.003	0.003	Purple	Yes	Yes
288	R377	15d	Yes		0.003	0.014	0.011	0.006	0.009	0.004	0.003	0.834	0.089	0.005	0.012	0.01	Purple	Yes	Yes
289	R379	15d	Yes		0.002	0.003	0.003	0.003	0.002	0.004	0.002	0.968	0.003	0.006	0.003	0.002	Purple	Yes	Yes
290	R363	16d			0.002	0.004	0.959	0.007	0.002	0.003	0.002	0.004	0.003	0.005	0.003	0.006	EverGreen	Yes
291	R364	16d			0.004	0.017	0.816	0.004	0.003	0.005	0.034	0.02	0.056	0.005	0.018	0.017	EverGreen	Yes
292	R368	16d			0.014	0.111	0.013	0.026	0.102	0.009	0.005	0.401	0.041	0.121	0.035	0.124	Admixed
293	R367	16d	Yes		0.006	0.021	0.672	0.1	0.012	0.003	0.034	0.006	0.04	0.019	0.08	0.006	Admixed
294	R365	16d	Yes		0.005	0.011	0.875	0.007	0.004	0.007	0.022	0.006	0.029	0.024	0.006	0.003	EverGreen	Yes	Yes
295	R366	16d	Yes		0.002	0.034	0.773	0.009	0.003	0.008	0.004	0.012	0.008	0.003	0.13	0.014	EverGreen	Yes	Yes
296	R371	16d			0.003	0.037	0.757	0.016	0.007	0.007	0.017	0.006	0.014	0.104	0.007	0.025	EverGreen	Yes
297	R373	16d			0.002	0.011	0.068	0.029	0.009	0.007	0.063	0.008	0.683	0.07	0.041	0.01	Admixed
298	R374	16d			0.004	0.013	0.711	0.041	0.003	0.014	0.047	0.074	0.026	0.014	0.029	0.023	Admixed
299	R297	17c			0.005	0.008	0.005	0.006	0.003	0.007	0.911	0.017	0.003	0.008	0.021	0.006	Pink	Yes	Yes
300	R298	17c			0.002	0.003	0.003	0.009	0.003	0.002	0.962	0.002	0.003	0.003	0.004	0.004	Pink	Yes	Yes
301	R302	17c			0.007	0.003	0.005	0.005	0.005	0.004	0.949	0.005	0.006	0.006	0.004	0.002	Pink	Yes	Yes
302	R303	17c	Yes		0.004	0.006	0.005	0.002	0.012	0.003	0.928	0.004	0.008	0.012	0.01	0.006	Pink	Yes	Yes
303	R304	17c	Yes		0.004	0.019	0.014	0.008	0.004	0.004	0.748	0.13	0.012	0.04	0.007	0.011	Admixed
304	R300	17c			0.002	0.01	0.005	0.005	0.003	0.003	0.928	0.007	0.018	0.004	0.008	0.007	Pink	Yes
305	R306	17c			0.002	0.006	0.012	0.025	0.014	0.082	0.838	0.003	0.006	0.004	0.006	0.003	Pink	Yes	Yes
306	R336-19	17d	Yes		0.004	0.005	0.008	0.03	0.006	0.002	0.912	0.006	0.005	0.005	0.008	0.007	Pink	Yes	Yes
307	R334-19	17d	Yes		0.002	0.003	0.003	0.004	0.002	0.002	0.972	0.002	0.003	0.002	0.004	0.003	Pink	Yes	Yes
308	R337-19	17d			0.002	0.004	0.003	0.005	0.003	0.005	0.949	0.01	0.005	0.002	0.009	0.003	Pink	Yes	Yes
309	R345	17d			0.002	0.003	0.003	0.003	0.003	0.003	0.966	0.003	0.004	0.003	0.004	0.003	Pink	Yes
310	R346	17d			0.002	0.003	0.002	0.002	0.002	0.002	0.976	0.002	0.003	0.003	0.002	0.002	Pink	Yes
311	R347	17d			0.003	0.008	0.008	0.011	0.004	0.002	0.94	0.003	0.006	0.002	0.005	0.008	Pink	Yes	Yes
