# Supplementary material for: Host population dynamics influence Leptospira spp. transmission patterns among Rattus norvegicus in Boston, Massachusetts, US
Source: PLoS Negl Trop Dis. 2025 Apr 15;19(4):e0012966. doi: 10.1371/journal.pntd.0012966 (PMC12047771; doi:10.1371/journal.pntd.0012966)
Supplement: S4 Table — (XLSX) [file pntd.0012966.s012.xlsx]

## Sheet: TableS4_FSTAT_119inds_12grps
Pairwise Fst values for rat collections from 12 genetic groups
FSTAT output
Matrix 1: Pairwise Fst values
	Brown	Evergreen	Green	Light Blue	Orange	Pink	Purple	Red	Steel	Tan	Yellow
Blue	0.1966	0.2011	0.2652	0.2057	0.262	0.2691	0.2441	0.2121	0.2221	0.1936	0.217
Brown		0.146	0.2123	0.1261	0.2523	0.1807	0.1774	0.1093	0.0907	0.1129	0.1135
Evergreen			0.1339	0.1415	0.2595	0.1627	0.2062	0.1286	0.1666	0.1175	0.146
Green				0.1688	0.2694	0.1886	0.2551	0.2026	0.1993	0.131	0.1946
Light Blue					0.1911	0.1525	0.1974	0.1072	0.1476	0.1274	0.1273
Orange						0.2528	0.2922	0.2545	0.235	0.2124	0.2632
Pink							0.2895	0.1941	0.183	0.1364	0.1856
Purple								0.2025	0.1436	0.1926	0.2378
Red									0.1022	0.1399	0.1475
Steel										0.149	0.1594
Tan											0.0826
Matrix 2: P-values for each pairwise Fst comparison
P-values obtained after : 1320 permutations
Indicative adjusted nominal level (5%) for multiple comparisons is : 0.000758
BLUE	Blue cells show non-significant p-values (indicating a potential genetic connection)
	Brown	Evergreen	Green	Light Blue	Orange	Pink	Purple	Red	Steel	Tan	Yellow
Blue	0.00076	0.00076	0.00076	0.00076	0.00227	0.00076	0.00076	0.00076	0.00076	0.00076	0.00076
Brown		0.00076	0.00076	0.00152	0.00303	0.00227	0.00758	0.00606	0.00076	0.00076	0.00076
Evergreen			0.00076	0.00076	0.00076	0.00076	0.00152	0.00303	0.00076	0.00076	0.00076
Green				0.00076	0.00076	0.00076	0.00076	0.00152	0.00076	0.00076	0.00076
Light Blue					0.00076	0.00076	0.00227	0.00076	0.00076	0.00076	0.00076
Orange						0.00076	0.00833	0.00303	0.00076	0.00076	0.00076
Pink							0.00227	0.00076	0.00076	0.00076	0.00076
Purple								0.00606	0.00076	0.00076	0.00227
Red									0.00076	0.00076	0.00227
Steel										0.00076	0.00076
Tan											0.00076
************************************************
FSTAT output - global values across all loci
		Over all loci	FST	FIS	Relatedness
		Capf	Theta	Smallf	Relat	Relatc	Sig_a	Sig_b	Sig_w
		0.176	0.184	-0.01	0.312	0.019	2.803	-0.122	12.585
************************************************
	Bootstrapping over Loci.
	95% Confidence Interval.
		CapF	theta	Smallf	Relat
		0.147	0.155	-0.034	0.268
		0.206	0.214	0.014	0.357
	99% Confidence Interval.
		CapF	theta	Smallf	Relat
		0.139	0.146	-0.042	0.255
		0.215	0.224	0.021	0.371
************************************************
FSTAT output - Fis values within each site
	Blue	Light Blue	Tan	Yellow	Red	Steel	Brown	Orange	Green	Evergreen	Purple	Pink
FIS	0.11	-0.147	-0.045	0.078	0.006	-0.068	-0.033	-0.103	-0.075	0	-0.048	-0.095
