# Supplementary material for: Host population dynamics influence Leptospira spp. transmission patterns among Rattus norvegicus in Boston, Massachusetts, US
Source: PLoS Negl Trop Dis. 2025 Apr 15;19(4):e0012966. doi: 10.1371/journal.pntd.0012966 (PMC12047771; doi:10.1371/journal.pntd.0012966)
Supplement: S5 Table — (XLSX) [file pntd.0012966.s013.xlsx]

## Sheet: TableS5_Enrichments
Sample ID	Source	R1 pooling	R2 pooling	Rounds of enrichment	Enrichment successful	Illumina kit	Total reads	Total classified	Percent classified	Leptospira reads	% Leptospira	Reference genome	Avg. breadth (>3x)	Avg. depth	Phylogenomics (Fig 2 and S4 Fig)	WG-Fast (S5 Fig)
R323	Rattus norvegicus	BostonRat_Pool1	-	1	yes	MiSeq v3 600 cycle	1344892	1308603	97.3017	1224184	91.0247	Fiocruz L1-130_GCA_000007685.1	91.3526	53.214	yes	yes
R316	Rattus norvegicus	BostonRat_Pool1	-	1	yes	MiSeq v3 600 cycle	751274	726151	96.6559	648961	86.3814	Fiocruz L1-130_GCA_000007685.1	85.5244	26.8959	yes	yes
R322	Rattus norvegicus	BostonRat_Pool2	-	1	yes	MiSeq v3 600 cycle	830252	750755	90.425	467397	56.2958	Fiocruz L1-130_GCA_000007685.1	80.531	18.6374	yes	yes
R320	Rattus norvegicus	BostonRat_Pool2	-	1	yes	MiSeq v3 600 cycle	1081612	1011961	93.5604	747435	69.1038	Fiocruz L1-130_GCA_000007685.1	84.5101	28.5911	yes	yes
R47	Rattus norvegicus	BostonRat_Pool2	-	1	yes	MiSeq v3 600 cycle	1084514	1021028	94.1461	645726	59.5406	Fiocruz L1-130_GCA_000007685.1	85.1127	27.2359	yes	yes
R366	Rattus norvegicus	BostonRat_Pool3	BostonRat_R1Pool2	2	yes	MiSeq v3 600 cycle	921088	915799	99.4258	885629	96.1503	Fiocruz L1-130_GCA_000007685.1	76.9176	34.2947	yes	yes
R283	Rattus norvegicus	BostonRat_Pool3	BostonRat_R1Pool2	2	yes	MiSeq v3 600 cycle	2173948	2169362	99.789	2141279	98.4973	Fiocruz L1-130_GCA_000007685.1	85.1485	92.1368	yes	yes
R60	Rattus norvegicus	BostonRat_Pool3	BostonRat_R1Pool2	2	yes	MiSeq v3 600 cycle	1306954	1301944	99.6167	1279795	97.922	Fiocruz L1-130_GCA_000007685.1	81.6195	53.1208	yes	yes
R377	Rattus norvegicus	BostonRat_Pool4	BostonRat_R1Pool1	2	yes	MiSeq v3 600 cycle	3014792	2992340	99.2553	2904413	96.3388	Fiocruz L1-130_GCA_000007685.1	86.5742	122.815	yes	yes
R336	Rattus norvegicus	BostonRat_Pool4	BostonRat_R1Pool1	2	yes	MiSeq v3 600 cycle	1516708	1497590	98.7395	1424670	93.9317	Fiocruz L1-130_GCA_000007685.1	83.1273	62.1209	yes	yes
R292	Rattus norvegicus	BostonRat_Pool5	BostonRat_R1Pool2	2	yes	MiSeq v3 600 cycle	356340	321797	90.3062	182402	51.1876	Fiocruz L1-130_GCA_000007685.1	23.5503	8.70366	no	yes
R269	Rattus norvegicus	BostonRat_Pool5	BostonRat_R1Pool2	2	yes	MiSeq v3 600 cycle	1696228	1667104	98.283	1515633	89.3531	Fiocruz L1-130_GCA_000007685.1	70.6962	65.9671	yes	yes
R289	Rattus norvegicus	-	BostonRat_R1Pool1	2	yes	MiSeq v3 600 cycle	232416	208794	89.8363	137065	58.974	Fiocruz L1-130_GCA_000007685.1	34.0185	6.96369	no	yes
R365	Rattus norvegicus	-	BostonRat_R1Pool2	2	yes	MiSeq v3 600 cycle	3318380	3201527	96.4786	2727302	82.1878	Fiocruz L1-130_GCA_000007685.1	63.0342	123.594	yes	yes
MA-2	Homo sapiens	-	-	2	yes	MiSeq v2 300 cycle	2643922	2616082	98.947	2561345	96.8767	Fiocruz L1-130_GCA_000007685.1	87.8806	80.628	yes	yes
MA-1	Homo sapiens	-	-	2	no	did not sequence	-	-	-	-	-	-	-	-
R108	Rattus norvegicus	-	-	2	no	did not sequence	-	-	-	-	-	-	-	-
R309	Rattus norvegicus	failed library prep	-	-	no	did not sequence	-	-	-	-	-	-	-	-
R318	Rattus norvegicus	-	-	2	no	did not sequence	-	-	-	-	-	-	-	-
R324	Rattus norvegicus	-	-	2	no	did not sequence	-	-	-	-	-	-	-	-
R334-19	Rattus norvegicus	failed library prep	-	-	no	did not sequence	-	-	-	-	-	-	-	-
R379	Rattus norvegicus	failed library prep	-	-	no	did not sequence	-	-	-	-	-	-	-	-
R66	Rattus norvegicus	-	-	2	no	did not sequence	-	-	-	-	-	-	-	-
R67	Rattus norvegicus	-	-	2	no	did not sequence	-	-	-	-	-	-	-	-
