# Supplementary material for: Host population dynamics influence Leptospira spp. transmission patterns among Rattus norvegicus in Boston, Massachusetts, US
Source: PLoS Negl Trop Dis. 2025 Apr 15;19(4):e0012966. doi: 10.1371/journal.pntd.0012966 (PMC12047771; doi:10.1371/journal.pntd.0012966)
Supplement: S6 Table — (XLSX) [file pntd.0012966.s014.xlsx]

## Sheet: TableS6_AmpSeqResults
Sample ID	Source	Collection ID	Total Mapped Reads	Loci with >10 reads	lipL32 Ct	Species ID and phylogenetic placement (S6 and S7 Figs)	LipL32	16S	LFB1	flaB	ligB	glmU	secY	Loa22	LipL41	OmpL1	icdA	sucA	LIC_RS05715	RS00030	RS01095	RS01395	RS01760	RS02325	RS03210	RS03215	RS03220	RS03235	RS03700	RS03705	RS03820	RS03900	RS03955	RS05300	RS05885	RS06550	RS07055	RS07780	RS07935	RS07985	RS08675	RS08760	RS09415	RS13425	RS14095	RS14615	RS17230	RS18695
L. santarosai	Isolate	-	40208	39	-	L. santarosai	2600	4916	1470	688	2	1088	294	0	1424	762	2744	1850	1324	380	1120	474	346	1320	1512	332	894	0	1202	674	914	1040	756	380	934	920	268	788	390	432	1718	26	1240	360	456	1000	562	608
L. interrogans_Lai	Isolate	-	61146	39	-	L. interrogans	2416	4532	1008	326	1410	212	30	3032	844	102	2332	2202	310	94	3016	616	92	2886	4392	126	2036	1326	1370	86	1510	3158	1490	210	1792	1130	160	332	0	4	5934	2	3984	18	840	4856	892	38
L. kirschneri	Isolate	-	29085	38	-	L. kirschneri	1890	4310	1104	236	2396	348	50	2296	932	142	1850	1258	542	30	830	356	60	562	1036	80	632	214	406	36	514	1080	255	44	556	186	16	92	0	0	1514	0	1188	6	298	1148	394	198
L. borgpetersenii	Isolate	-	40028	37	-	L. borgpetersenii	2146	7046	250	322	0	502	280	0	294	374	3754	718	370	122	1756	500	66	1166	2554	66	1090	0	1044	278	910	2150	52	114	678	816	130	1036	20	36	3090	0	2070	52	0	3112	806	258
L. noguchii_9160	Isolate	-	50678	37	-	L. noguchii	1428	4206	890	300	1418	234	4	1056	1234	72	2282	1208	342	142	1030	1166	318	2906	2256	42	1546	2	1630	2580	244	3824	752	198	2186	1428	274	308	12	10	5048	2	4050	56	1294	0	2152	548
L. noguchii	Isolate	-	62798	37	-	L. noguchii	3764	7016	1464	794	2130	466	14	2464	3094	98	4074	2564	414	114	2704	1116	226	2374	2168	16	1514	0	1430	8	1938	3508	554	256	1746	1090	258	476	16	0	5392	0	3830	112	1008	0	2100	488
L. interrogans_L1-130	Isolate	-	30006	37	-	L. interrogans	2334	3560	1166	376	2928	202	12	3116	528	64	1836	1614	164	86	740	492	82	1096	1182	104	730	504	494	2	384	846	474	174	420	528	48	82	0	0	1326	2	756	12	170	1154	212	6
L. alexandrei	Isolate	-	56370	35	-	L. alexandrei	6	8988	2282	678	0	854	62	0	2032	1322	5854	2798	862	4	2464	1778	582	840	3292	72	1130	0	1564	410	1396	1640	868	252	1576	1456	310	870	50	14	4268	0	344	48	0	4176	782	446
L. kmetyi	Isolate	-	34628	22	-	L. kmetyi	516	6436	10	622	0	0	632	0	1894	0	712	316	1370	0	2444	1272	506	2064	0	0	0	0	1778	0	2660	2534	1426	0	6	4	0	36	0	0	3730	0	766	0	16	1652	1226	0
MAR_2	Rattus norvegicus	8f	723680	42	23.5	L. interrogans serogroup Icterohaemorrhagiae clade	27772	60264	6156	3348	15596	3970	472	23484	7506	1684	15802	12680	4252	5004	13956	7050	530	33056	81752	1368	35160	11616	25302	52	35262	35370	34054	2578	6380	26692	3540	3840	28	510	67862	428	57390	276	1432	48012	2124	70
R334-19	Rattus norvegicus	17d	629482	42	26.6	L. interrogans serogroup Icterohaemorrhagiae clade	9428	31733	3120	1624	6294	2172	88	22208	2034	194	18980	2970	1016	6904	13092	5536	510	16718	66338	274	19930	4428	28936	86	12842	30342	33341	890	1314	29104	1072	8134	18	338	106061	846	98385	104	246	37974	3746	112
Cad34	Rattus norvegicus	12a	643838	41	23.1	L. interrogans serogroup Icterohaemorrhagiae clade	24254	67726	4076	2600	20594	3070	162	31830	6458	452	21898	9758	2528	3288	6638	5304	196	23322	72256	408	26214	6284	27948	18	18748	40856	29361	1080	1336	21324	808	3014	8	302	77958	296	48525	116	254	31610	930	30
Cad99	Rattus norvegicus	6g1	221740	39	26.9	L. interrogans serogroup Icterohaemorrhagiae clade	8914	35974	1472	548	6044	1258	256	3542	1648	396	5416	2602	1470	1518	1758	2418	6	8208	20542	438	17394	3222	11256	10	10660	2580	11680	1474	338	10194	1266	1860	2	1454	13728	762	26470	352	92	2398	98	22
Cad89	Rattus norvegicus	6g1	48064	38	28.5	L. interrogans serogroup Icterohaemorrhagiae clade	346	2202	86	14	170	94	20	232	142	20	194	70	80	106	884	300	6	542	12756	40	1100	118	1318	4	3538	3796	2346	54	158	2532	604	58	0	12	2900	22	4410	20	40	6708	20	2
Cad87	Rattus norvegicus	6g1	52846	37	22.8	L. interrogans serogroup Icterohaemorrhagiae clade	1412	4092	204	66	656	140	6	1454	88	18	810	218	82	108	510	306	4	646	6798	28	1112	180	3008	4	1638	4490	3108	52	210	1370	60	196	6	22	3922	14	12662	28	98	2914	104	2
MAR_12	Rattus norvegicus	8f	97844	37	31	L. interrogans serogroup Icterohaemorrhagiae clade	212	70	178	4	110	20	30	174	18	12	614	86	76	430	1754	916	0	366	22952	174	3642	776	18654	38	8294	0	11354	994	1164	5974	1240	2642	0	590	8326	34	3506	12	0	2336	30	42
MAR_26	Rattus norvegicus	8f	50502	33	31.6	L. interrogans serogroup Icterohaemorrhagiae clade	1456	2148	144	36	682	100	6	388	288	24	348	254	88	142	86	240	10	950	13468	20	1346	276	3914	0	1902	2780	1516	18	2	2060	28	132	0	10	2718	40	9668	6	4	3084	116	4
MAR_62	Rattus norvegicus	8f	16932	25	33.1	L. interrogans serogroup Icterohaemorrhagiae clade	12	260	62	2	100	100	0	154	0	56	300	160	18	48	2	316	2	2	1546	0	680	234	6966	0	2	4	8	88	14	426	112	588	0	18	614	0	3894	0	0	6	138	0
MAR_38	Rattus norvegicus	8f	5600	13	34.4	L. interrogans	0	92	18	0	24	0	12	2	70	2	70	0	0	0	44	0	0	322	2	0	0	0	0	0	0	2632	768	0	0	734	100	0	0	0	2	0	706	0	0	0	0	0
R67	Rattus norvegicus	5b	3854	8	27.3	L. interrogans	30	94	0	0	4	0	0	6	2	2	4	0	0	0	108	2	2	392	2	0	470	0	2	0	2	254	6	4	2	0	2	2	0	2	256	0	2198	0	0	4	2	0
R309	Rattus norvegicus	6c	8784	8	34.2	L. interrogans	100	94	0	0	6	0	0	6	2	2	4	0	6	0	2	4	0	770	6	0	6	52	3016	0	0	0	2444	0	0	0	0	2	0	0	2098	0	2	4	158	0	0	0
R318	Rattus norvegicus	8c	648	7	31	L. interrogans	0	0	0	0	0	0	0	26	16	0	42	0	18	0	0	0	0	2	4	0	0	0	330	0	0	2	140	50	0	0	0	0	0	10	0	0	0	0	0	0	2	6
Cad1	Rattus norvegicus	12a	1542	2	38	undetermined	0	0	0	0	0	0	0	0	0	0	0	0	0	0	1336	0	0	0	0	0	0	0	2	0	0	2	0	0	0	0	0	0	200	0	0	0	2	0	0	0	0	0
MA-1	Homo sapiens	-	118	2	38.03	undetermined	8	22	2	0	2	0	0	2	0	0	0	2	2	2	6	2	0	4	8	0	4	0	4	0	0	2	6	0	6	4	0	2	0	2	12	0	6	0	4	4	0	0
MAR_5	Rattus norvegicus	8f	222	2	38.2	undetermined	0	86	0	0	0	0	0	2	0	0	0	2	0	0	0	0	0	0	128	0	0	0	2	0	0	0	0	0	0	0	0	0	0	0	0	0	2	0	0	0	0	0
MAR_36	Rattus norvegicus	8f	254	2	38.8	undetermined	10	142	0	2	6	2	0	18	0	0	4	4	2	0	2	2	0	10	8	0	2	2	4	0	2	2	0	0	4	6	0	2	0	0	8	0	2	0	0	6	2	0
R324	Rattus norvegicus	2c	152	1	38.5	undetermined	142	0	0	0	0	0	0	0	0	0	0	0	0	0	0	0	0	0	4	0	0	0	0	0	0	0	0	0	4	0	0	0	0	0	0	0	2	0	0	0	0	0
R379	Rattus norvegicus	15d	76	1	36	undetermined	2	2	0	0	68	0	0	0	0	0	0	2	0	0	0	0	0	0	0	0	0	0	0	0	0	0	0	0	0	0	0	0	0	0	0	0	0	0	0	2	0	0
R66	Rattus norvegicus	5b	86	0	30.3	undetermined	6	8	0	4	6	0	0	8	0	0	0	2	2	2	2	0	0	2	4	0	8	0	6	0	2	2	4	0	2	0	0	0	0	0	4	0	10	0	0	0	2	0
R108	Rattus norvegicus	5b	10	0	38.2	undetermined	0	0	0	0	0	0	0	0	0	0	0	2	0	0	0	0	0	0	4	0	0	0	0	0	2	0	0	0	0	0	0	0	0	0	0	0	0	0	0	0	2	0
Non-template control	molecular grade water	-	4	0	-	undetermined	0	0	0	0	0	0	0	0	0	0	0	0	0	0	0	0	0	0	0	0	0	0	0	0	0	0	0	0	0	2	0	0	0	0	0	0	0	0	0	2	0	0
Fiocruz L1-130 control	Leptospira interrogans	-	1444384	42	-	L. interrogans serogroup Icterohaemorrhagiae clade	50076	92004	20942	14130	53268	19408	2368	68288	27020	7816	46802	35944	23444	27784	38624	37530	18702	72880	76456	9942	74640	35804	43086	7096	42900	42658	43022	25956	34572	43298	9396	11832	1948	21496	82334	2284	56120	8396	26968	50432	29146	7572
