# Supplementary material for: Host population dynamics influence Leptospira spp. transmission patterns among Rattus norvegicus in Boston, Massachusetts, US
Source: PLoS Negl Trop Dis. 2025 Apr 15;19(4):e0012966. doi: 10.1371/journal.pntd.0012966 (PMC12047771; doi:10.1371/journal.pntd.0012966)
Supplement: S7 Table — (XLSX) [file pntd.0012966.s015.xlsx]

## Sheet: TableS7_RnorvTrapLocations
Trap Location	n=	Trap year	Site #	Latitude	Longitude	Collection date(s)	Collection IDs
Long Warf-1	18	2016	1	42.36	-71.0497	4-Aug-2016, 5-Aug-2016, 9-Aug-2016, 8-Nov-2016, 6-Dec-2016	1a
Long Warf-2	1	2017	1	42.3612	-71.0519	27-Jul-2017	1b
Long Warf-3	1	2018	1	42.362	-71.0507	14-Sep-2018	1c
Government Center-1	12	2018	2	42.361	-71.0572	2-Nov-2018, 9-Nov-2018, 30-Nov-2018	2c
North End-1	3	2017	3	42.3664	-71.0582	22-Jun-2017	3b
Leather District-1	1	2018	4	42.3514	-71.0586	7-Sep-2018	4c
Chinatown-1	4	2016	5	42.3524	-71.0624	12-Jul-2016, 13-Jul-2016	5a
Chinatown-2	4	2017	5	42.3482	-71.0616	3-Aug-2017	5b
Chinatown-3	4	2017	5	42.3481	-71.0616	29-Jun-2017	5b
Chinatown-4	5	2017	5	42.3482	-71.0619	29-Jun-2017	5b
Chinatown-5	2	2017	5	42.348	-71.0627	30-Jun-2017	5b
Chinatown-6	2	2017	5	42.3477	-71.062	30-Jun-2017	5b
Chinatown-7	1	2017	5	42.3473	-71.0622	20-Jul-2017	5b
Chinatown-8	3	2017	5	42.3482	-71.0609	20-Jul-2017	5b
Chinatown-9	2	2017	5	42.3479	-71.0614	27-Jul-2017	5b
Boston Common Garden-1	1	2016	6	42.3529	-71.0659	3-Aug-2016	6a
Boston Common Garden-2	5	2018	6	42.356	-71.0695	10-Aug-2018	6c
Boston Common Garden-3	31	2018	6	42.3542	-71.0694	17-Aug-2018, 21-Sep-2018, 28-Sep-2018, 5-Oct-2018, 12-Oct-2018, 19-Oct-2018, 2-Nov-2018, 9-Nov-2018	6c
Boston Common Garden-4	5	2021-2022	6	42.3528	-71.0655	10-Aug-2021, 27-Jan-2022, 17-Jul-2022	6f, 6g1, 6g2
Boston Common Garden-5	1	2021	6	42.3569	-71.0625	10-Aug-2021	6f
Boston Common Garden-6	1	2021	6	42.3564	-71.063	10-Aug-2021	6f
Boston Common Garden-7	3	2021	6	42.3528	-71.0663	21-Sep-2021	6f
Boston Common Garden-8	5	2021-2022	6	42.353	-71.0657	21-Sep-2021, 27-Jan-2022, 7-Jun-2022	6f, 6g1, 6g2
Boston Common Garden-9	3	2021-2022	6	42.3526	-71.0683	21-Sep-2021, 17-Jul-2022	6f, 6g2
Boston Common Garden-10	9	2021-2022	6	42.3529	-71.0653	21-Sep-2021, 27-Jan-2022, 7-Jun-2022	6f, 6g1, 6g2
Boston Common Garden-11	4	2021-2022	6	42.3527	-71.0653	21-Sep-2021, 27-Jan-2022, 17-Jul-2022	6f, 6g1, 6g2
Boston Common Garden-12	3	2021	6	42.3528	-71.0655	21-Sep-2021, 27-Jan-2022	6f, 6g1
Boston Common Garden-13	3	2022	6	42.3528	-71.0655	27-Jan-2022, 17-Jul-2022	6g1, 6g2
Boston Common Garden-14	5	2022	6	42.355	-71.0692	27-Jan-2022, 17-Jul-2022	6g1, 6g2
Boston Common Garden-15	2	2022	6	42.3527	-71.0707	27-Jan-2022, 7-Jun-2022	6g1, 6g2
Boston Common Garden-16	2	2022	6	42.3528	-71.0708	17-Jul-2022, 2-Aug-2022	6g2
Boston Common Garden-17	1	2022	6	42.3563	-71.0633	2-Aug-2022	6g2
Beacon Hill-1	2	2019	7	42.3585	-71.0668	26-Apr-2019, 3-May-2019	7d
Beacon Hill-2	4	2019	7	42.3585	-71.0668	31-May-2019, 21-Jun-2019	7d
Melnea Cass Blvd SE-1	2	2017	8	42.3333	-71.0688	28-Jul-2017	8b
Melnea Cass Blvd SE-2	4	2017	8	42.3334	-71.0688	27-Jul-2017	8b
Melnea Cass Blvd SE-3	8	2018	8	42.3342	-71.0697	12-Oct-2018, 19-Oct-2018	8c
Melnea Cass Blvd SE-4 (indoors)	4	2021	8	42.3323	-71.0697	15-Jun-2021, 29-Jun-2021, 20-Jul-2021, 20-Sep-2021	8f
Melnea Cass Blvd SE-5	13	2021-2022	8	42.3322	-71.0697	15-Jun-2021, 16-Jun-2021, 13-Jul-2021, 19-Jul-2021, 3-Aug-2021, 20-Sep-2021, 21-Sep-2021, 1-Nov-2021, 2-Nov-2021, 2-Aug-2022	8f, 8fg, 8g
Melnea Cass Blvd SE-6	18	2021-2022	8	42.3323	-71.0689	16-Jun-2021, 29-Jun-2021, 30-Jun-2021, 13-Jul-2021, 20-Jul-2021, 3-Aug-2021, 27-Jan-2022	8f, 8fg
Melnea Cass Blvd SE-7	6	2021	8	42.3328	-71.0695	29-Jun-2021, 19-Jul-2021, 3-Aug-2021	8f
Melnea Cass Blvd SE-8	2	2021	8	42.3322	-71.0709	2-Aug-2021	8f
Melnea Cass Blvd SE-9	4	2021	8	42.333	-71.0689	20-Sep-2021, 21-Sep-2021	8f
Melnea Cass Blvd SE-10	2	2022	8	42.3335	-71.0669	2-Aug-2021	8g
Melnea Cass Blvd N -1	4	2021-2022	9	42.3332	-71.0719	13-Jul-2021, 3-Aug-2021, 17-Jul-2022	9f, 9g2
Melnea Cass Blvd N -2	3	2021-2022	9	42.3333	-71.0728	13-Jul-2021, 21-Sep-2021, 27-Jan-2022	9f, 9g1
Melnea Cass Blvd N -3	7	2021-2022	9	42.3334	-71.0716	16-Jun-2021, 20-Jul-2021, 3-Aug-2021, 27-Jan-2022, 17-Jul-2022, 2-Aug-2022	9f, 9g1, 9g2
Melnea Cass Blvd N -4	4	2021-2022	9	42.3335	-71.072	3-Aug-2021, 27-Jan-2022, 7-Jun-2022	9f, 9g1, 9g2
Melnea Cass Blvd N -5 (indoors)	1	2021	9	42.3335	-71.0723	29-Jun-2021	9f
Melnea Cass Blvd N -6	2	2022	9	42.3335	-71.0726	7-Jun-2022, 2-Aug-2022	9g2
Melnea Cass Blvd N -7	0	2022	9	42.3336	-71.0723	17-Jul-2022	-
Back Bay-1	2	2018	10	42.3504	-71.0761	10-Aug-2018	10c
Back Bay-2	2	2019	10	42.3516	-71.0729	26-Apr-2019	10d
Back Bay-3	6	2017	11	42.3291	-71.0832	24-Feb-2017	11b
Back Bay-4	18	2016	12	42.3482	-71.086	12-Jul-2016, 13-Jul-2016, 14-Jul-2016, 19-Jul-2016, 21-Jul-2016, 10-Aug-2016, 15-Nov-2016	12a, 12ab
Back Bay-5	10	2017	12	42.3484	-71.0855	13-Jan-2017, 27-Jan-2017	12ab
Fenway-Kenmore-1	4	2019	13	42.34	-71.09	17-May-2019	13d
Back Bay East-1	9	2019	14	42.3508	-71.0907	10-May-2019, 31-May-2019	14d
Back Bay East-2	5	2019	15	42.3248	-71.095	28-Jun-2019	15d
Longwood-1	9	2019	16	42.343	-71.0993	14-Jun-2019, 21-Jun-2019	16d
Oak Square-1	3	2018	17	42.3586	-71.1556	28-Sep-2018, 5-Oct-2018	17c
Oak Square-2	4	2018	17	42.3586	-71.1556	5-Oct-2018, 12-Oct-2018	17c
Oak Square-3	2	2019	17	42.357	-71.153	3-May-2019	17d
Oak Square-4	4	2019	17	42.3566	-71.151	10-May-2019, 17-May-2019	17d
-	13	2016-2021	-	-	-	12-Dec-2016, 27-Jul-2017, 5-Oct-2018, 3-May-2019, 16-Oct-2020, 23-Oct-2020, 6-Nov-2020 20-Jul-2021	unknown
Totals	328
