# Supplementary material for: Host population dynamics influence Leptospira spp. transmission patterns among Rattus norvegicus in Boston, Massachusetts, US
Source: PLoS Negl Trop Dis. 2025 Apr 15;19(4):e0012966. doi: 10.1371/journal.pntd.0012966 (PMC12047771; doi:10.1371/journal.pntd.0012966)
Supplement: S9 Table — (XLSX) [file pntd.0012966.s017.xlsx]

## Sheet: TableS9_PrimerDesignGenomes
Assembly	Species	Strain
GCF_002811985.1_ASM281198v1	adleri	FH2-B-D1
GCF_002811845.1_ASM281184v1	adleri	FH2-B-C1
GCF_004770415.1_ASM477041v1	adleri	201601302
GCF_002009835.1_ASM200983v1	alexanderi	56159
GCF_002009845.1_ASM200984v1	alexanderi	56659
GCF_002009805.1_ASM200980v1	alexanderi	56643
GCF_002009775.1_ASM200977v1	alexanderi	56650
GCF_000243815.2_gls454062v02	alexanderi	L_60
GCF_002009825.1_ASM200982v1	alexanderi	56640
GCF_001569395.1_ASM156939v1	alstonii	56661
GCF_000332555.2_gls454193v02	alstonii	80-412
GCF_000347175.1_gls454194v01	alstonii	79601
GCF_001568455.1_ASM156845v1	alstonii	56667
GCF_001569445.1_ASM156944v1	alstonii	56668
GCF_004770105.1_ASM477010v1	andrefontaineae	201800301
GCF_026151535.1_ASM2615153v1	bandrabouensis	VSF24
GCF_026151405.1_ASM2615140v1	bandrabouensis	VSF21
GCF_026151605.1_ASM2615160v1	bandrabouensis	VSF22
GCF_022267445.1_ASM2226744v1	bandrabouensis	HAN37P10C2P2
GCF_022267415.1_ASM2226741v1	bandrabouensis	HAN37P10C1P1
GCF_004770905.1_ASM477090v1	bandrabouensis	201601111
GCF_004770555.1_ASM477055v1	bandrabouensis	201601109
GCF_022267385.1_ASM2226738v1	bandrabouensis	HAN37P10C3P1
GCF_022267435.1_ASM2226743v1	bandrabouensis	HAN37P10C2P1
GCF_004770795.1_ASM477079v1	barantonii	201702444
GCF_002811925.1_ASM281192v1	barantonii	FH4-C-A1
GCF_004770315.1_ASM477031v1	biflexa	201601961
GCF_004770345.1_ASM477034v1	biflexa	201601958
GCF_004769835.1_ASM476983v1	biflexa	201601962
GCF_004770805.1_ASM477080v1	biflexa	201601959
GCF_000017605.1_ASM1760v1	biflexa	Patoc_1_(Ames)
GCF_000017685.1_ASM1768v1	biflexa	Patoc_1_(Paris)
GCF_004770325.1_ASM477032v1	biflexa	201601960
GCF_015162975.1_ASM1516297v1	borgpetersenii	Bal_possum
GCF_015161715.1_ASM1516171v1	borgpetersenii	A4_Mm_MM320
GCF_015161675.1_ASM1516167v1	borgpetersenii	A4_Mm_MM324
GCF_015318255.1_ASM1531825v1	borgpetersenii	A4_Ee_MM344
GCF_009858075.1_ASM985807v1	borgpetersenii	R6
GCF_001569455.1_ASM156945v1	borgpetersenii	56602
GCF_015162255.1_ASM1516225v1	borgpetersenii	A2_Ee_MM195
GCF_015318325.1_ASM1531832v1	borgpetersenii	A4_Mm_MM330
GCF_015161835.1_ASM1516183v1	borgpetersenii	A3_Mm_MM275
GCF_018332395.1_ASM1833239v1	borgpetersenii	KHM09
GCF_015161935.1_ASM1516193v1	borgpetersenii	A3_Mm_MM269
GCF_018403825.1_ASM1840382v1	borgpetersenii	FMAS_AP4
GCF_018399095.1_ASM1839909v1	borgpetersenii	FMAS_PN4
GCF_009858015.1_ASM985801v1	borgpetersenii	R29
GCF_015162155.1_ASM1516215v1	borgpetersenii	A2_Mm_MM244
GCF_018402785.1_ASM1840278v1	borgpetersenii	FMAS_AP8
GCF_015162035.1_ASM1516203v1	borgpetersenii	A3_Mm_MM262
GCF_015161795.1_ASM1516179v1	borgpetersenii	A3_Mm_MM280
GCF_023547025.1_ASM2354702v1	borgpetersenii	34-PK
GCF_015162245.1_ASM1516224v1	borgpetersenii	A2_Ee_MM196
GCF_015161635.1_ASM1516163v1	borgpetersenii	A4_Ee_MM342
GCF_018402845.1_ASM1840284v1	borgpetersenii	FMAS_AP3
GCF_015162825.1_ASM1516282v1	borgpetersenii	Precious
GCF_018403805.1_ASM1840380v1	borgpetersenii	FMAS_PN1
GCF_015318355.1_ASM1531835v1	borgpetersenii	A4_Mm_MM310
GCF_015162055.1_ASM1516205v1	borgpetersenii	A3_Mm_MM260
GCF_009858095.1_ASM985809v1	borgpetersenii	Mo4
GCF_015162935.1_ASM1516293v1	borgpetersenii	Tar18_2
GCF_015162625.1_ASM1516262v1	borgpetersenii	SN_Ce_RL4
GCF_015161535.1_ASM1516153v1	borgpetersenii	A4_Mm_MM361
GCF_015162515.1_ASM1516251v1	borgpetersenii	A1_Mm_MM006
GCF_018402805.1_ASM1840280v1	borgpetersenii	FMAS_AP9
GCF_001569465.1_ASM156946v1	borgpetersenii	56604
GCF_024722275.1_ASM2472227v1	borgpetersenii	I2
GCF_015318345.1_ASM1531834v1	borgpetersenii	A4_Mm_MM313
GCF_015161475.1_ASM1516147v1	borgpetersenii	B1_Mm_MM098
GCF_001569155.1_ASM156915v1	borgpetersenii	56648
GCF_015161905.1_ASM1516190v1	borgpetersenii	A1_Mm_MM026KB
GCF_000244075.1_gls454090v2.0	borgpetersenii	MK146
GCF_015162045.1_ASM1516204v1	borgpetersenii	A3_Mm_MM261
GCF_001568485.1_ASM156848v1	borgpetersenii	56214
GCF_015161945.1_ASM1516194v1	borgpetersenii	A3_Mm_MM268
GCF_015162195.1_ASM1516219v1	borgpetersenii	A2_Mm_MM242
GCF_015162305.1_ASM1516230v1	borgpetersenii	A2_Mm_MM161
GCF_015161555.1_ASM1516155v1	borgpetersenii	A4_Mm_MM351
GCF_015162955.1_ASM1516295v1	borgpetersenii	Tar10
GCF_015162135.1_ASM1516213v1	borgpetersenii	A3_Mm_MM257
GCF_015318635.1_ASM1531863v1	borgpetersenii	Bal_Burgas
GCF_015162475.1_ASM1516247v1	borgpetersenii	B1_Mm_MM119
GCF_018332435.1_ASM1833243v1	borgpetersenii	KHM25
GCF_015161805.1_ASM1516180v1	borgpetersenii	A3_Ee_MM277
GCF_015161745.1_ASM1516174v1	borgpetersenii	A1_Mm_MM031K
GCF_015161445.1_ASM1516144v1	borgpetersenii	MU_Rr_LW001
GCF_015161755.1_ASM1516175v1	borgpetersenii	A1_Mm_MM028
GCF_015162355.1_ASM1516235v1	borgpetersenii	A1_Mm_MM013U
GCF_009884215.1_ASM988421v1	borgpetersenii	R6L
GCF_000244835.1_gls454191v02	borgpetersenii	201000851
GCF_003516145.1_ASM351614v1	borgpetersenii	Piyasena
GCF_000244215.1_LborgUI09149v2.0	borgpetersenii	UI_09149
GCF_015161595.1_ASM1516159v1	borgpetersenii	A4_Mm_MM354
GCF_001569485.1_ASM156948v1	borgpetersenii	56613
GCF_000246695.1_CLC_glsol175	borgpetersenii	L0864
GCF_000246555.1_CLC_glsol078	borgpetersenii	TE_0159
GCF_015162415.1_ASM1516241v1	borgpetersenii	A2_Mm_MM134
GCF_001568295.1_ASM156829v1	borgpetersenii	56670
GCF_015161545.1_ASM1516154v1	borgpetersenii	A1_Mm_MM037
GCF_015162945.1_ASM1516294v1	borgpetersenii	Tar14
GCF_002018035.1_ASM201803v1	borgpetersenii	LO-24
GCF_015161995.1_ASM1516199v1	borgpetersenii	A3_Mm_MM264
GCF_000244255.2_gls454103v02	borgpetersenii	UI_09931
GCF_015318545.1_ASM1531854v1	borgpetersenii	P44
GCF_015162395.1_ASM1516239v1	borgpetersenii	A1_Mm_MM013K
GCF_001569145.1_ASM156914v1	borgpetersenii	56664
GCF_015161965.1_ASM1516196v1	borgpetersenii	A3_Mm_MM265
GCF_000353225.1_CA_glsol174	borgpetersenii	L0066
GCF_015162345.1_ASM1516234v1	borgpetersenii	A2_Mm_MM159
GCF_015161575.1_ASM1516157v1	borgpetersenii	A4_Mm_MM350
GCF_024704545.1_ASM2470454v1	borgpetersenii	MN900
GCF_015318305.1_ASM1531830v1	borgpetersenii	A4_Mm_MM332
GCF_024722295.1_ASM2472229v1	borgpetersenii	4-I
GCF_001568305.1_ASM156830v1	borgpetersenii	56676
GCF_015163015.1_ASM1516301v1	borgpetersenii	Tar-Perepelitsin
GCF_000306375.1_gls454128v2.0	borgpetersenii	200801926
GCF_015161895.1_ASM1516189v1	borgpetersenii	A1_Mm_MM026KC
GCF_015161665.1_ASM1516166v1	borgpetersenii	A4_Mm_MM325
GCF_015161845.1_ASM1516184v1	borgpetersenii	A3_Mm_MM273
GCF_015161435.1_ASM1516143v1	borgpetersenii	A1_Mm_MM043
GCF_001568445.1_ASM156844v1	borgpetersenii	56142
GCF_015162095.1_ASM1516209v1	borgpetersenii	A3_Mm_MM258
GCF_018402825.1_ASM1840282v1	borgpetersenii	FMAS_AP2
GCF_015162005.1_ASM1516200v1	borgpetersenii	A3_Mm_MM263
GCF_003046425.1_ASM304642v1	borgpetersenii	DSM_21538
GCF_015162235.1_ASM1516223v1	borgpetersenii	A2_Mm_MM200
GCF_018332415.1_ASM1833241v1	borgpetersenii	KHM19
GCF_015162425.1_ASM1516242v1	borgpetersenii	A1_Mm_MM010
GCF_000758045.1_ASM75804v1	borgpetersenii	Muis5
GCF_009884235.1_ASM988423v1	borgpetersenii	R14-L
GCF_015162295.1_ASM1516229v1	borgpetersenii	A2_Mm_MM189
GCF_015162865.1_ASM1516286v1	borgpetersenii	Gill
GCF_026410845.1_ASM2641084v1	borgpetersenii	I-3
GCF_015163045.1_ASM1516304v1	borgpetersenii	T74
GCF_015162105.1_ASM1516210v1	borgpetersenii	A3_Mm_MM259
GCF_015162145.1_ASM1516214v1	borgpetersenii	A3_Mm_MM256
GCF_009858055.1_ASM985805v1	borgpetersenii	R28
GCF_015161465.1_ASM1516146v1	borgpetersenii	B1_Mm_MM050
GCF_015162915.1_ASM1516291v1	borgpetersenii	Bal_mus127
GCF_015161645.1_ASM1516164v1	borgpetersenii	A4_Mm_MM336
GCF_015161855.1_ASM1516185v1	borgpetersenii	A3_Mm_MM272
GCF_009858035.1_ASM985803v1	borgpetersenii	R23
GCF_015162405.1_ASM1516240v1	borgpetersenii	A2_Mm_MM138
GCF_015161735.1_ASM1516173v1	borgpetersenii	A1_Mm_MM031U
GCF_009884155.1_ASM988415v1	borgpetersenii	R14
GCF_000244495.1_Lborg200801910v2.0	borgpetersenii	200801910
GCF_001568495.1_ASM156849v1	borgpetersenii	56607
GCF_015162205.1_ASM1516220v1	borgpetersenii	A2_Mm_MM211
GCF_015162335.1_ASM1516233v1	borgpetersenii	A2_Mm_MM148
GCF_015318575.1_ASM1531857v1	borgpetersenii	Arb_1958
GCF_004769285.1_ASM476928v1	bourretii	201800280
GCF_004770145.1_ASM477014v1	bourretii	201800267
GCF_004769355.1_ASM476935v1	bourretii	201800266
GCF_004769655.1_ASM476965v1	bourretii	201800281
GCF_004769525.1_ASM476952v1	bouyouniensis	201800273
GCF_004770625.1_ASM477062v1	bouyouniensis	201800295
GCF_004770445.1_ASM477044v1	bouyouniensis	201601297
GCF_004769295.1_ASM476929v1	brenneri	201800277
GCF_002812125.1_ASM281212v1	brenneri	JW2-C-A2
GCF_000243715.2_gls454050v02	broomii	5399
GCF_004770265.1_ASM477026v1	congkakensis	201702421
GCF_004770225.1_ASM477022v1	congkakensis	201702422
GCF_004770215.1_ASM477021v1	congkakensis	201702425
GCF_004770895.1_ASM477089v1	dzoumogneensis	201601113
GCF_003114815.1_ASM311481v1	ellinghausenii	E18
GCF_002812215.1_ASM281221v1	ellisii	ATI7-C-A3
GCF_002811955.1_ASM281195v1	ellisii	ATI7-C-A5
GCF_000306235.2_gls454058v2.0	fainei	BUT_6
GCF_004769195.1_ASM476919v1	fletcheri	SSW15
GCF_004771275.1_ASM477127v1	fluminis	SCS5
GCF_004769425.1_ASM476942v1	gomenensis	201800298
GCF_004770605.1_ASM477060v1	gomenensis	201800297
GCF_004770155.1_ASM477015v1	gomenensis	201800299
GCF_004770595.1_ASM477059v1	gomenensis	201800300
GCF_002812225.1_ASM281222v1	haakeii	ATI7-C-A2
GCF_002812045.1_ASM281204v1	haakeii	ATI7-C-A4
GCF_002812135.1_ASM281213v1	harrisiae	FH2-B-B2
GCF_002811945.1_ASM281194v1	harrisiae	FH2-B-A1
GCF_002811475.1_ASM281147v1	hartskeerlii	MCA2-B-A3
GCF_002811505.1_ASM281150v1	hartskeerlii	MCA1-C-A1
GCF_004770995.1_ASM477099v1	idonii	201300427
GCF_004771005.1_ASM477100v1	ilyithenensis	201400974
GCF_001704175.2_ASM170417v2	inadai	M34_99
GCF_000243675.2_gls454047v02	inadai	10
GCF_000243975.2_LintL0996v0.2	interrogans	L0996
GCF_000246195.1_CLC_glsol048	interrogans	Lai
GCF_001568575.1_ASM156857v1	interrogans	H30H0728
GCF_001022315.1_ASM102231v1	interrogans	acegua
GCF_000332535.1_gls454204v02	interrogans	M20
GCF_001568155.1_ASM156815v1	interrogans	56129
GCF_000217315.1_CLC_glsol084	interrogans	Fiocruz_LV239
GCF_000246495.1_CLC_glsol074	interrogans	P2554
GCF_000216875.1_CLC_glsol129	interrogans	Fiocruz_LV2897
GCF_000216395.1_CLC_glsol194	interrogans	MMD1562
GCF_017653925.1_ASM1765392v1	interrogans	X240
GCF_000246615.1_CLC_glsol170	interrogans	L0887
GCF_001567895.1_ASM156789v1	interrogans	56626
GCF_000216535.1_CLC_glsol157	interrogans	Fiocruz_LV3834
GCF_000346695.1_gls454200v02	interrogans	CSL10083
GCF_001542605.1_ASM154260v1	interrogans	733
GCF_001567835.1_ASM156783v1	interrogans	56612
GCF_000243555.1_Lint2002000623v2.0	interrogans	2002000623
GCF_000246515.1_CLC_glsol075	interrogans	P2547
GCF_014858915.1_ASM1485891v1	interrogans	782
GCF_000347115.1_gls454033v01	interrogans	2002000632
GCF_000245995.1_CLC_glsol001	interrogans	M001_Tn_Mutant_Parent
GCF_000216415.1_CLC_glsol192	interrogans	HAI0024
GCF_001568695.1_ASM156869v1	interrogans	56624
GCF_000244055.1_gls454089v02	interrogans	LP101
GCF_001568775.1_ASM156877v1	interrogans	56634
GCF_006568875.1_ASM656887v1	interrogans	IP1512015
GCF_000347135.1_gls454032v01	interrogans	2002000631
GCF_000216495.1_CLC_glsol162	interrogans	Fiocruz_R83
GCF_000342845.1_CA_glsol098	interrogans	Fiocruz_LV4118
GCF_001047655.1_ASM104765v1	interrogans	UP-MMC-NIID_HP
GCF_000343775.1_CA_glsol148	interrogans	Fiocruz_LV4174
GCF_000343575.1_CA_glsol102	interrogans	Fiocruz_LV4160
GCF_001568725.1_ASM156872v1	interrogans	56625
GCF_001568815.1_ASM156881v1	interrogans	56649
GCF_022699205.1_ASM2269920v1	interrogans	NEG7
GCF_000343105.1_CA_glsol042	interrogans	2002009669
GCF_013358565.1_ASM1335856v1	interrogans	Taganrog-2018
GCF_000246115.1_CLC_glsol033	interrogans	2006006976
GCF_000246415.1_CLC_glsol068	interrogans	SriLanka1
GCF_022453705.1_ASM2245370v1	interrogans	FMAS_AP1
GCF_000246315.1_CLC_glsol058	interrogans	Brem_137
GCF_000343415.1_CA_glsol026	interrogans	2008720116
GCF_015318485.1_ASM1531848v1	interrogans	B33
GCF_017653825.1_ASM1765382v1	interrogans	B33
GCF_000244415.1_LintUT364v0.2	interrogans	UT364
GCF_009884175.1_ASM988417v1	interrogans	R11
GCF_002073495.2_ASM207349v2	interrogans	FDAARGOS_203
GCF_000343515.1_CA_glsol090	interrogans	201100516
GCF_001568265.1_ASM156826v1	interrogans	56606
GCF_000216735.1_CLC_glsol137	interrogans	Fiocruz_LV2973
GCF_000343285.1_CA_glsol160	interrogans	Fiocruz_LV4211
GCF_000243635.1_gls454045v1.0	interrogans	Kennewicki_LC82-25
GCF_000243755.2_gls454053v2.0	interrogans	Brem_129
GCF_017653985.1_ASM1765398v1	interrogans	B167
GCF_001417585.1_ASM141758v1	interrogans	LO-3
GCF_000246215.1_CLC_glsol049	interrogans	Lai_LPS_mutant
GCF_000244335.2_gls454107v02	interrogans	UI_12769
GCF_000216195.1_LintLT1649v0.2	interrogans	LT1649
GCF_000612525.2_M77v1	interrogans	mutant_m77
GCF_000216435.1_CLC_glsol191	interrogans	HAI0156
GCF_000216555.2_CLC_glsol156	interrogans	Fiocruz_LV3738
GCF_000343615.1_CA_glsol103	interrogans	Fiocruz_LV2750
GCF_000343755.1_CA_glsol147	interrogans	Fiocruz_LV4217
GCF_001567905.1_ASM156790v1	interrogans	56627
GCF_002916855.1_ASM291685v1	interrogans	A75
GCF_017654025.1_ASM1765402v1	interrogans	S199_3
GCF_000217395.1_CLC_glsol080	interrogans	Fiocruz_LV199
GCF_001567825.1_ASM156782v1	interrogans	G32
GCF_001568205.1_ASM156820v1	interrogans	56201
GCF_000342965.1_CA_glsol128	interrogans	Fiocruz_LV2841
GCF_008831465.1_ASM883146v1	interrogans	611
GCF_000343305.1_CA_glsol164	interrogans	Kantorowic
GCF_001568225.1_ASM156822v1	interrogans	56605
GCF_009884055.1_ASM988405v1	interrogans	R17
GCF_001568285.1_ASM156828v1	interrogans	56606-V
GCF_001568065.1_ASM156806v1	interrogans	56656
GCF_000343245.1_CA_glsol131	interrogans	Fiocruz_LV2919
GCF_000216995.1_CLC_glsol120	interrogans	Fiocruz_LV2806
GCF_019173465.1_ASM1917346v1	interrogans	s146
GCF_000244115.1_gls454096v2.0	interrogans	R499
GCF_000347095.1_gls454111v01	interrogans	UT126
GCF_000244135.1_gls454097v02	interrogans	UI_08368
GCF_000246275.1_CLC_glsol052	interrogans	Kariadi-Satu
GCF_021378355.1_ASM2137835v1	interrogans	UI29382
GCF_022436565.1_ASM2243656v1	interrogans	N116
GCF_000343375.1_CA_glsol183	interrogans	UP-OM
GCF_008629705.1_ASM862970v1	interrogans	CLEP00152
GCF_000343225.1_CA_glsol138	interrogans	Fiocruz_LV4173
GCF_000244375.2_LintUI13372v0.2	interrogans	UI_13372
GCF_008831445.1_ASM883144v1	interrogans	LJ178
GCF_000216355.1_gls454014v2.0	interrogans	Pomona
GCF_022488445.1_ASM2248844v1	interrogans	FMAS_AW2
GCF_000216075.1_CLC_glsol044	interrogans	2001025091
GCF_000217095.1_CLC_glsol115	interrogans	Fiocruz_LV2790
GCF_000246035.1_CLC_glsol003	interrogans	M776_fur_mutant
GCF_000217535.2_CA_glsol087	interrogans	Fiocruz_LV130
GCF_000306155.2_gls454012v02	interrogans	Valbuzzi
GCF_024722115.1_ASM2472211v1	interrogans	D7
GCF_000217515.1_gls454027v2.0	interrogans	2002000624
GCF_022343765.1_ASM2234376v1	interrogans	FMAS_AP7
GCF_022343805.1_ASM2234380v1	interrogans	FMAS_AP5
GCF_000217375.1_CLC_glsol081	interrogans	Fiocruz_LV204
GCF_000216035.1_CLC_glsol163	interrogans	Fiocruz_R154
GCF_000244095.1_gls454092v02	interrogans	R168
GCF_000216755.1_CLC_glsol136	interrogans	Fiocruz_LV2959
GCF_000306925.1_gls454020v2.0	interrogans	2006006986
GCF_000244155.2_LintUI08434v0.2	interrogans	UI_08434
GCF_022343745.1_ASM2234374v1	interrogans	FMAS_PN2
GCF_001568685.1_ASM156868v1	interrogans	56620
GCF_015318515.1_ASM1531851v1	interrogans	AO25ii
GCF_001567975.1_ASM156797v1	interrogans	56638
GCF_028402405.1_ASM2840240v1	interrogans	KR93
GCF_000217355.1_CLC_glsol082	interrogans	Fiocruz_LV212
GCF_000343145.1_CA_glsol097	interrogans	Fiocruz_LV4117
GCF_000216675.1_CLC_glsol142	interrogans	Fiocruz_LV3096
GCF_000216635.1_CLC_glsol151	interrogans	Fiocruz_LV3323
GCF_017653725.1_ASM1765372v1	interrogans	R287
GCF_022488465.1_ASM2248846v1	interrogans	FMAS_PD1
GCF_014858135.1_ASM1485813v1	interrogans	1530d
GCF_015162495.1_ASM1516249v1	interrogans	A2_Ee_MM168
GCF_002074815.1_Gui44	interrogans	Gui44
GCF_000306215.1_gls454057v2.0	interrogans	Brem_329
GCF_000244695.2_gls454177v02	interrogans	MMD3731
GCF_000246075.1_CLC_glsol005	interrogans	M1352_LPS_mutant
GCF_005222565.1_ASM522256v1	interrogans	FMAS_KW1
GCF_000343025.1_CA_glsol038	interrogans	2006006962
GCF_017653785.1_ASM1765378v1	interrogans	B42
GCF_000343715.1_CA_glsol145	interrogans	Fiocruz_LV4212
GCF_006568945.1_ASM656894v1	interrogans	IP1507003
GCF_000246095.1_CLC_glsol031	interrogans	2006006956
GCF_000306655.1_gls454173v2.0	interrogans	HAI1594
GCF_001969075.1_ASM196907v1	interrogans	GR5
GCF_000217035.1_CLC_glsol118	interrogans	Fiocruz_LV2804
GCF_019173525.1_ASM1917352v1	interrogans	s145
GCF_000246255.1_CLC_glsol051	interrogans	Swart
GCF_000216655.1_CLC_glsol144	interrogans	Fiocruz_LV3244
GCF_000216815.1_CLC_glsol133	interrogans	Fiocruz_LV2948
GCF_001568845.1_ASM156884v1	interrogans	56653
GCF_006568885.1_ASM656888v1	interrogans	IP1512016
GCF_001568965.1_ASM156896v1	interrogans	56135
GCF_009884075.1_ASM988407v1	interrogans	R21
GCF_010978155.1_ASM1097815v1	interrogans	SK1
GCF_001568645.1_ASM156864v1	interrogans	J9
GCF_000217275.1_CLC_glsol100	interrogans	Fiocruz_LV999
GCF_014858865.1_ASM1485886v1	interrogans	1489
GCF_000216515.1_CLC_glsol158	interrogans	Fiocruz_LV3879
GCF_001567745.1_ASM156774v1	interrogans	CMCC-1
GCF_026013485.1_ASM2601348v1	interrogans	KR95
GCF_023572805.1_ASM2357280v1	interrogans	B004
GCF_023515975.1_ASM2351597v1	interrogans	N_116
GCF_015162815.1_ASM1516281v1	interrogans	EMY7780
GCF_000231175.1_ASM23117v1	interrogans	IPAV
GCF_000216935.1_CLC_glsol125	interrogans	Fiocruz_LV2825
GCF_014858895.1_ASM1485889v1	interrogans	Langkawi
GCF_000246235.1_CLC_glsol050	interrogans	Langkawi
GCF_000217575.2_CA_glsol089	interrogans	Fiocruz_2756_C1
GCF_000246475.1_CLC_glsol073	interrogans	P2422
GCF_000941035.1_ASM94103v1	interrogans	56609
GCF_001569075.1_ASM156907v1	interrogans	56609
GCF_001568565.1_ASM156856v1	interrogans	CMCC-2
GCF_000343345.1_CA_glsol039	interrogans	2006006968
GCF_001568615.1_ASM156861v1	interrogans	J42
GCF_022436605.1_ASM2243660v1	interrogans	KR85
GCF_017653945.1_ASM1765394v1	interrogans	S72
GCF_000758025.1_ASM75802v1	interrogans	SR61
GCF_001568045.1_ASM156804v1	interrogans	56652
GCF_000216715.1_CLC_glsol140	interrogans	Fiocruz_LV3086
GCF_000244235.2_gls454102v2.0	interrogans	UI_09600
GCF_015162835.1_ASM1516283v1	interrogans	ESR8
GCF_001567645.1_ASM156764v1	interrogans	H78Shuang4
GCF_001010765.1_ASM101076v1	interrogans	PigK151
GCF_009721635.1_ASM972163v1	interrogans	CLEP00179
GCF_000342805.1_CA_glsol064	interrogans	Sri_Lanka_14
GCF_001568105.1_ASM156810v1	interrogans	56104
GCF_000217115.1_CLC_glsol114	interrogans	Fiocruz_LV2787
GCF_001995205.1_ASM199520v1	interrogans	SU5
GCF_000217255.1_CLC_glsol104	interrogans	Fiocruz_LV2752
GCF_000343675.1_CA_glsol139	interrogans	Fiocruz_LV3076
GCF_005222585.1_ASM522258v1	interrogans	FMAS_KW2
GCF_000343165.1_CA_glsol113	interrogans	RGA
GCF_001568175.1_ASM156817v1	interrogans	56143
GCF_001857845.1_ASM185784v1	interrogans	AKRFB
GCF_000342685.1_CA_glsol055	interrogans	Sri_Lanka_30
GCF_014858935.1_ASM1485893v1	interrogans	1548
GCF_000244295.1_gls454105v2.0	interrogans	UI_12758
GCF_000342705.1_CA_glsol153	interrogans	Fiocruz_LV3409
GCF_001567965.1_ASM156796v1	interrogans	56635
GCF_001567885.1_ASM156788v1	interrogans	56618
GCF_000343265.1_CA_glsol159	interrogans	Fiocruz_LV4034
GCF_000246055.1_CLC_glsol004	interrogans	M874_LA0615_mutant
GCF_001567725.1_ASM156772v1	interrogans	200040
GCF_017654005.1_ASM1765400v1	interrogans	B126
GCF_001569105.1_ASM156910v1	interrogans	56609-V
GCF_000216795.1_CLC_glsol134	interrogans	Fiocruz_LV2953
GCF_017653965.1_ASM1765396v1	interrogans	S199_6
GCF_000243955.2_LintL0448v0.2	interrogans	L0448
GCF_001568855.1_ASM156885v1	interrogans	56651
GCF_016858285.1_ASM1685828v1	interrogans	HP358
GCF_000217335.2_CA_glsol083	interrogans	Fiocruz_LV224
GCF_000343185.1_CA_glsol099	interrogans	Fiocruz_LV4152
GCF_000216695.1_CLC_glsol141	interrogans	Fiocruz_LV3094
GCF_000217415.1_CLC_glsol079	interrogans	Fiocruz_LV192
GCF_001568025.1_ASM156802v1	interrogans	56647
GCF_000306135.1_gls454069v2.0	interrogans	Fiocruz_LV133
GCF_019173445.1_ASM1917344v1	interrogans	s180
GCF_000342365.1_gls454201v02	interrogans	Fox_32256
GCF_001995195.1_ASM199519v1	interrogans	OV5
GCF_022343785.1_ASM2234378v1	interrogans	FMAS_AP6
GCF_000343595.1_CA_glsol101	interrogans	200701182
GCF_900156205.1_IMG-taxon_2681812812_annotated_assembly	interrogans	ATCC_43642
GCF_001568765.1_ASM156876v1	interrogans	56629
GCF_000347255.1_gls454075v01	interrogans	Kito
GCF_022453725.1_ASM2245372v1	interrogans	FMAS_AW3
GCF_000244175.1_gls454099v02	interrogans	UI_08452
GCF_001650015.1_ASM165001v1	interrogans	LepIMR_22
GCF_001047635.1_ASM104763v1	interrogans	UP-MMC-NIID_LP
GCF_024722095.1_ASM2472209v1	interrogans	R123
GCF_000217195.1_CLC_glsol109	interrogans	Fiocruz_LV2767
GCF_009884195.1_ASM988419v1	interrogans	R7
GCF_000343475.1_CA_glsol036	interrogans	2006006972
GCF_002076815.1_ASM207681v1	interrogans	Col-P036
GCF_001567785.1_ASM156778v1	interrogans	CMCC-3
GCF_000246455.1_CLC_glsol071	interrogans	P2518
GCF_017654105.1_ASM1765410v1	interrogans	S1006
GCF_000342945.1_CA_glsol184	interrogans	K56
GCF_001568885.1_ASM156888v1	interrogans	56660
GCF_000244595.2_gls454167v02	interrogans	HAI0188
GCF_001412475.2_ASM141247v2	interrogans	LO-4
GCF_000342925.1_CA_glsol201	interrogans	Szwajizak
GCF_022343825.1_ASM2234382v1	interrogans	FMAS_RT2
GCF_000216975.1_CLC_glsol122	interrogans	Fiocruz_LV2811
GCF_000342905.1_CA_glsol053	interrogans	Sri_Lanka_46
GCF_009884255.1_ASM988425v1	interrogans	R19
GCF_022453745.1_ASM2245374v1	interrogans	FMAS_KG1
GCF_000217055.1_CLC_glsol117	interrogans	Fiocruz_LV2799
GCF_017654085.1_ASM1765408v1	interrogans	S199_12
GCF_001568935.1_ASM156893v1	interrogans	56133
GCF_000306075.1_gls454009v2.0	interrogans	Andaman
GCF_000246435.1_CLC_glsol069	interrogans	SriLanka2
GCF_017653855.1_ASM1765385v1	interrogans	S606
GCF_000216095.1_CLC_glsol040	interrogans	2006007831
GCF_001567985.1_ASM156798v1	interrogans	56642
GCF_002074835.1_LEP401	interrogans	401
GCF_023158895.1_ASM2315889v3	interrogans	KR40
GCF_022436445.1_ASM2243644v1	interrogans	KR40
GCF_000217075.1_CLC_glsol116	interrogans	Fiocruz_LV2791
GCF_000243515.1_gls454019v2.0	interrogans	2006006960
GCF_014858815.1_ASM1485881v1	interrogans	898
GCF_000342865.1_CA_glsol054	interrogans	Sri_Lanka_39
GCF_000217295.2_CA_glsol085	interrogans	Fiocruz_LV251
GCF_000246595.1_CLC_glsol169	interrogans	UT234
GCF_001568525.1_ASM156852v1	interrogans	56662
GCF_000343815.1_CA_glsol149	interrogans	Fiocruz_LV4225
GCF_000246575.1_CLC_glsol166	interrogans	R103
GCF_000217235.1_CLC_glsol106	interrogans	Fiocruz_LV2759
GCF_000216475.1_CLC_glsol165	interrogans	R066
GCF_000216335.1_Lint2002000621v2.0	interrogans	2002000621
GCF_000216615.1_CLC_glsol152	interrogans	Fiocruz_LV3373
GCF_000244395.2_gls454110v02	interrogans	UT053
GCF_000216895.1_CLC_glsol127	interrogans	Fiocruz_LV2840
GCF_019173505.1_ASM1917350v1	interrogans	s147
GCF_000343435.1_CA_glsol027	interrogans	2008720117
GCF_009884275.1_ASM988427v1	interrogans	R12
GCF_000342825.1_CA_glsol094	interrogans	Fiocruz_LV4108
GCF_001568655.1_ASM156865v1	interrogans	56619
GCF_000342985.1_CA_glsol037	interrogans	2006006982
GCF_000216955.1_CLC_glsol123	interrogans	Fiocruz_LV2812
GCF_000342665.1_CA_glsol095	interrogans	Fiocruz_LV4113
GCF_000216575.1_CLC_glsol155	interrogans	Fiocruz_LV3737
GCF_000216055.1_CLC_glsol105	interrogans	Fiocruz_LV2756C6
GCF_000216855.1_CLC_glsol130	interrogans	Fiocruz_LV2908
GCF_000216235.1_gls454077v2.0	interrogans	C10069
GCF_001443305.1_ASM144330v1	interrogans	Hardjoprajitno
GCF_006569045.1_ASM656904v1	interrogans	IP1512014
GCF_001293065.1_ASM129306v1	interrogans	Norma
GCF_022436545.1_ASM2243654v1	interrogans	KR84
GCF_000243895.1_LintFPW2026v1.0	interrogans	FPW2026
GCF_000216915.1_CLC_glsol126	interrogans	Fiocruz_LV2832
GCF_000217435.1_CLC_glsol035	interrogans	2006006971
GCF_000343125.1_CA_glsol096	interrogans	Fiocruz_LV4114
GCF_001568995.1_ASM156899v1	interrogans	56603
GCF_001542585.1_ASM154258v1	interrogans	702
GCF_001569125.1_ASM156912v1	interrogans	56610
GCF_017653845.1_ASM1765384v1	interrogans	W26
GCF_900236655.1_LMAN_assembly	interrogans	L495
GCF_022509745.1_ASM2250974v1	interrogans	769341
GCF_001568805.1_ASM156880v1	interrogans	56639
GCF_000342765.1_CA_glsol043	interrogans	2007005490
GCF_001568735.1_ASM156873v1	interrogans	56628
GCF_001569045.1_ASM156904v1	interrogans	56608-V
GCF_000343835.1_CA_glsol161	interrogans	Fiocruz_LV4234
GCF_001568135.1_ASM156813v1	interrogans	56126
GCF_000246535.1_CLC_glsol076	interrogans	P2529
GCF_022559725.1_ASM2255972v1	interrogans	FMAS_KG2
GCF_001568605.1_ASM156860v1	interrogans	G30
GCF_017653805.1_ASM1765380v1	interrogans	S199_2
GCF_000343495.1_CA_glsol072	interrogans	P2431
GCF_001568535.1_ASM156853v1	interrogans	A05D31
GCF_017654055.1_ASM1765405v1	interrogans	S199_5
GCF_024722135.1_ASM2472213v1	interrogans	L52
GCF_000216775.1_CLC_glsol135	interrogans	Fiocruz_LV2958
GCF_017653755.1_ASM1765375v1	interrogans	S199_4
GCF_000342745.1_CA_glsol168	interrogans	Naam
GCF_000343635.1_CA_glsol108	interrogans	Fiocruz_LV2766
GCF_000343085.1_CA_glsol093	interrogans	Fiocruz_LV237
GCF_001568985.1_ASM156898v1	interrogans	56137
GCF_000347055.1_gls454034v01	interrogans	2003000735
GCF_001568075.1_ASM156807v1	interrogans	56101
GCF_000217555.2_CA_glsol088	interrogans	Fiocruz_LV2755
GCF_000343205.1_CA_glsol121	interrogans	Fiocruz_LV2807
GCF_000343735.1_CA_glsol146	interrogans	Wijnberg
GCF_000343455.1_CA_glsol032	interrogans	2006006973
GCF_001567735.1_ASM156773v1	interrogans	200509
GCF_015318565.1_ASM1531856v1	interrogans	Pom_str68
GCF_000246015.1_CLC_glsol002	interrogans	M933_lip32_mutant
GCF_000217215.1_CLC_glsol107	interrogans	Fiocruz_LV2763
GCF_001568215.1_ASM156821v1	interrogans	56601-V
GCF_001568125.1_ASM156812v1	interrogans	56121
GCF_000217135.1_CLC_glsol112	interrogans	Fiocruz_LV2776
GCF_009884035.1_ASM988403v1	interrogans	R13-L
GCF_000244275.1_gls454104v2.0	interrogans	UI_12621
GCF_000217015.2_CLC_glsol119	interrogans	Fiocruz_LV2805
GCF_015162605.1_ASM1516260v1	interrogans	A_Bt_HO905
GCF_000216835.1_CLC_glsol132	interrogans	Fiocruz_LV2933
GCF_008118365.1_ASM811836v1	interrogans	L53
GCF_000216595.2_CA_glsol154	interrogans	Fiocruz_LV3726
GCF_009884135.1_ASM988413v1	interrogans	R13
GCF_010287845.2_ASM1028784v2	interrogans	D64
GCF_000306495.2_gls454079v02	interrogans	FPW1039
GCF_000343795.1_CA_glsol150	interrogans	Fiocruz_LV4188
GCF_000343535.1_CA_glsol086	interrogans	Fiocruz_LV256
GCF_000244315.2_LintUI12764v0.2	interrogans	UI_12764
GCF_000007685.1_ASM768v1	interrogans	Fiocruz_L1-130
GCF_000216375.1_LintsBulMalv1.0	interrogans	Mallika
GCF_000244015.1_gls454087v2.0	interrogans	L1111
GCF_001569065.1_ASM156906v1	interrogans	56608
GCF_000343655.1_CA_glsol124	interrogans	Fiocruz_LV2816
GCF_009884095.1_ASM988409v1	interrogans	R22
GCF_000346935.1_gls454013v01	interrogans	Duyster
GCF_000343695.1_CA_glsol143	interrogans	Fiocruz_LV3213
GCF_000347155.1_gls454197v01	interrogans	CSL4002
GCF_000217155.1_CLC_glsol111	interrogans	Fiocruz_LV2772
GCF_002370075.1_ASM237007v1	interrogans	CUDO8
GCF_001567675.1_ASM156767v1	interrogans	56666
GCF_000342645.1_CA_glsol063	interrogans	P2655
GCF_015162505.1_ASM1516250v1	interrogans	A3_Ee_MM266
GCF_005222625.1_ASM522262v1	interrogans	FMAS_AW1
GCF_009884115.1_ASM988411v1	interrogans	R16
GCF_001567945.1_ASM156794v1	interrogans	56630
GCF_000246135.1_CLC_glsol034	interrogans	2006006959
GCF_000306295.1_gls454117v2.0	interrogans	Verdun_LP
GCF_000092565.1_ASM9256v1	interrogans	56601
GCF_001569005.1_ASM156900v1	interrogans	56601
GCF_002370085.2_ASM237008v2	interrogans	CUDO5
GCF_001567705.1_ASM156770v1	interrogans	56678
GCF_000343005.1_CA_glsol041	interrogans	2002000634
GCF_001567655.1_ASM156765v1	interrogans	56673
GCF_024526695.1_FMAS_PN3	interrogans	FMAS_PN3
GCF_004769775.1_ASM476977v1	jelokensis	201702419
GCF_004769635.1_ASM476963v1	jelokensis	201702451
GCF_003112675.1_ASM311267v1	johnsonii	E8
GCF_004769235.1_ASM476923v1	kanakyensis	201800292
GCF_004769225.1_ASM476922v1	kanakyensis	201800294
GCF_004769445.1_ASM476944v1	kanakyensis	201800293
GCF_026151315.1_ASM2615131v1	kanakyensis	VSF15
GCF_026151475.1_ASM2615147v1	kanakyensis	VSF10
GCF_004769665.1_ASM476966v1	kemamanensis	201702454
GCF_002018105.1_ASM201810v1	kirschneri	M110_06
GCF_000246675.1_CLC_glsol173	kirschneri	UT130
GCF_000246335.1_CLC_glsol059	kirschneri	Brem_166
GCF_010095425.1_ASM1009542v1	kirschneri	INIAV_Horse_112
GCF_000243875.1_LkirsRM1v0.2	kirschneri	RM1
GCF_000306595.1_Lkirs200803703v0.2	kirschneri	200803703
GCF_002009765.1_ASM200976v1	kirschneri	56611
GCF_000243615.1_gls454044v1.0	kirschneri	RM52
GCF_001401895.1_ASM140189v1	kirschneri	M36_05
GCF_000347015.1_gls454176v01	kirschneri	MMD1493
GCF_000772835.2_ASM77283v2	kirschneri	61H
GCF_000347215.1_gls454042v01	kirschneri	PUO_1247
GCF_000346995.1_gls454166v01	kirschneri	CBC613
GCF_000243915.1_gls454081v2.0	kirschneri	H1
GCF_002009725.1_ASM200972v1	kirschneri	56168
GCF_024526015.1_FMAS_PN5	kirschneri	FMAS_PN5
GCF_000306395.1_gls454131v2.0	kirschneri	200802841
GCF_000306515.1_gls454082v2.0	kirschneri	H2
GCF_000243855.1_LkirsMoskvav2.0	kirschneri	Moskva
GCF_000342725.1_CA_glsol062	kirschneri	Vehlefans_3
GCF_000347235.1_gls454008v01	kirschneri	Nikolaevo
GCF_000243695.2_gls454049v02	kirschneri	3522_CT
GCF_000246155.1_CLC_glsol046	kirschneri	Duyster-Boelhouwer
GCF_000306555.1_gls454126v02	kirschneri	200801774
GCF_000346895.1_gls454198v01	kirschneri	JB
GCF_001584245.1_ASM158424v1	kirschneri	ZV013
GCF_000246175.1_CLC_glsol047	kirschneri	Brem_127_Duyster
GCF_000244515.1_Lkirs200702274v2.0	kirschneri	200702274
GCF_000243655.2_gls454046v2.0	kirschneri	1051
GCF_026410865.1_ASM2641086v1	kirschneri	I-7
GCF_002018145.1_ASM201814v1	kirschneri	UCR5RB1
GCF_000343555.1_CA_glsol061	kirschneri	Vehlefans_2
GCF_000306175.1_gls454018v2.0	kirschneri	2008720114
GCF_000246355.1_CLC_glsol065	kirschneri	B_81_7_type_3_Tsaratsovo
GCF_000246295.1_CLC_glsol056	kirschneri	Brem_179
GCF_004770065.1_ASM477006v1	kmetyi	SCS11
GCF_002812065.1_ASM281206v1	kmetyi	JW3-C-A1
GCF_004769185.1_ASM476918v1	kmetyi	SCS7
GCF_002811455.1_ASM281145v1	kmetyi	JW2-C-B1
GCF_003722295.1_ASM372229v1	kmetyi	LS_001_16
GCF_004770175.1_ASM477017v1	kmetyi	201702448
GCF_000243735.2_gls454052v1.0	kmetyi	Bejo-Iso9
GCF_003114835.2_ASM311483v3	kobayashii	E30
GCF_004769555.1_ASM476955v1	koniambonensis	201800265
GCF_004769595.1_ASM476959v1	langatensis	201702690
GCF_004770615.1_ASM477061v1	langatensis	SSW18
GCF_004770375.1_ASM477037v1	levettii	201701673
GCF_004769515.1_ASM476951v1	levettii	201800275
GCF_004770015.1_ASM477001v1	levettii	201702449
GCF_004769795.1_ASM476979v1	levettii	201701674
GCF_026151495.1_ASM2615149v1	levettii	VSF9
GCF_022267485.1_ASM2226748v1	levettii	EMJH29P7C5P1
GCF_026151515.1_ASM2615151v1	levettii	VSF8
GCF_002812165.1_ASM281216v1	levettii	CN6-C-A1
GCF_004769485.1_ASM476948v1	levettii	201800276
GCF_004769805.1_ASM476980v1	levettii	201601299
GCF_004769265.1_ASM476926v1	levettii	201800274
GCF_004770915.1_ASM477091v1	levettii	201701675
GCF_004771255.1_ASM477125v1	levettii	201601121
GCF_004770975.1_ASM477097v1	levettii	201601122
GCF_026151555.1_ASM2615155v1	levettii	VSF7
GCF_026151415.1_ASM2615141v1	levettii	VSF13
GCF_026151575.1_ASM2615157v1	levettii	VSF6
GCF_004770425.1_ASM477042v1	levettii	201601119
GCF_002812085.1_ASM281208v1	levettii	MCA2-B-A1
GCF_026151455.1_ASM2615145v1	levettii	VSF11
GCF_002812185.1_ASM281218v1	levettii	CN1-B-A1
GCF_026151325.1_ASM2615132v1	levettii	VSF12
GCF_000526875.1_ASM52687v1	licerasiae	ATCC_BAA-1110
GCF_000244715.1_gls454178v1.0	licerasiae	MMD4847
GCF_000216455.1_CLC_glsol186	licerasiae	MMD0835
GCF_004770455.1_ASM477045v1	licerasiae	201601117
GCF_000244755.1_ASM24475v3	licerasiae	VAR_010
GCF_003429505.1_ASM342950v1	mayottensis	VS2413
GCF_003429485.1_ASM342948v1	mayottensis	MDI222
GCF_000306335.1_gls454125v02	mayottensis	200901122
GCF_004770855.1_ASM477085v1	mayottensis	201601116
GCF_000306675.2_ASM30667v3	mayottensis	200901116
GCF_003429525.1_ASM342952v1	mayottensis	MDI272
GCF_004770545.1_ASM477054v1	meyeri	201702475
GCF_004368965.1_ASM436896v1	meyeri	DSM_21537
GCF_002811905.1_ASM281190v1	meyeri	ES1-C-A1
GCF_004770525.1_ASM477052v1	meyeri	201601300
GCF_002812075.1_ASM281207v1	meyeri	ATI2-C-A2
GCF_004770925.1_ASM477092v1	meyeri	201601301
GCF_000304275.1_gls454017v1.0	meyeri	Went_5
GCF_004770275.1_ASM477027v1	meyeri	201701676
GCF_026151595.1_ASM2615159v1	meyeri	VSF23
GCF_002812015.1_ASM281201v1	meyeri	ES1-C-A2
GCF_000347075.1_gls454196v01	meyeri	Veldrot_Semarang_173
GCF_004769345.1_ASM476934v1	meyeri	201800270
GCF_004770045.1_ASM477004v1	montravelensis	201800278
GCF_004769455.1_ASM476945v1	montravelensis	201800279
GCF_004770475.1_ASM477047v1	mtsangambouensis	201601298
GCF_022267475.1_ASM2226747v1	mtsangambouensis	HAN29P10C1P1
GCF_002812205.1_ASM281220v1	neocaledonica	ES4-C-A1
GCF_000243575.1_gls454035v02	noguchii	2007001578
GCF_000350605.1_gls454074v01	noguchii	Hook
GCF_001569205.1_ASM156920v1	noguchii	56190
GCF_000306255.2_gls454059v02	noguchii	CZ214
GCF_022820565.1_ASM2282056v1	noguchii	IP1804061
GCF_001569165.1_ASM156916v1	noguchii	56183
GCF_022819715.1_ASM2281971v1	noguchii	IP1611024
GCF_001569225.1_ASM156922v1	noguchii	56271
GCF_022820235.1_ASM2282023v1	noguchii	201601331
GCF_022819405.1_ASM2281940v1	noguchii	IP1712055
GCF_022819425.1_ASM2281942v1	noguchii	IP1709037
GCF_000216255.2_gls454041v02	noguchii	2006001870
GCF_001568325.1_ASM156832v1	noguchii	56682
GCF_000243535.2_gls454021v02	noguchii	1993005606
GCF_001276935.1_ASM127693v1	noguchii	U73
GCF_022820045.1_ASM2282004v1	noguchii	IP1512017
GCF_000306635.1_gls454172v02	noguchii	HAI1536
GCF_022439735.1_ASM2243973v1	noguchii	201102933
GCF_022439725.1_ASM2243972v1	noguchii	bajan
GCF_000244775.1_gls454186v02	noguchii	ZUN142
GCF_000306195.1_gls454024v02	noguchii	2001034031
GCF_022820405.1_ASM2282040v1	noguchii	barbudensis
GCF_022819565.1_ASM2281956v1	noguchii	IP1703027
GCF_000350585.1_gls454073v01	noguchii	Cascata
GCF_022819445.1_ASM2281944v1	noguchii	IP1705032
GCF_022819915.1_ASM2281991v1	noguchii	IP1605021
GCF_006568845.1_ASM656884v1	noguchii	IP1605021
GCF_001569215.1_ASM156921v1	noguchii	56189
GCF_000346655.1_gls454072v02	noguchii	Bonito
GCF_004770765.1_ASM477076v1	noumeaensis	201800287
GCF_004770745.1_ASM477074v1	ognonensis	201702476
GCF_004769575.1_ASM476957v1	perdikensis	201702692
GCF_002811865.1_ASM281186v1	perolatii	FH1-B-C1
GCF_002811875.1_ASM281187v1	perolatii	FH1-B-B1
GCF_003114855.1_ASM311485v1	ryugenii	YH101
GCF_002811765.1_ASM281176v1	saintgironsiae	FH4-C-A2
GCF_001568365.1_ASM156836v1	santarosai	56198
GCF_001568375.1_ASM156837v1	santarosai	56180
GCF_000988105.2_ASM98810v2	santarosai	U160
GCF_026914325.1_ASM2691432v1	santarosai	DCP-017
GCF_000217455.2_gls454040v2.0	santarosai	2000030832
GCF_000332435.1_gls454005v02	santarosai	ST188
GCF_001952685.1_ASM195268v1	santarosai	M4_98
GCF_000244675.1_gls454175v2.0	santarosai	HAI821
GCF_000343395.1_CA_glsol025	santarosai	Oregon
GCF_001008325.2_ASM100832v2	santarosai	U233
GCF_001952675.1_ASM195267v1	santarosai	LO-9
GCF_001584305.1_ASM158430v1	santarosai	C216
GCF_000346915.1_gls454169v01	santarosai	HAI1349
GCF_000348015.1_gls454162v01	santarosai	CBC1531
GCF_000244735.1_gls454179v2.0	santarosai	MOR084
GCF_000332395.2_gls454048v02	santarosai	1342KT
GCF_001569295.1_ASM156929v1	santarosai	56215
GCF_000306475.1_gls454071v02	santarosai	JET
GCF_002287705.1_ASM228770v1	santarosai	DU92
GCF_000246375.1_CLC_glsol066	santarosai	7
GCF_001981425.1_ASM198142v1	santarosai	2ACAP
GCF_000244655.1_gls454171v2.0	santarosai	HAI1380
GCF_001569285.1_ASM156928v1	santarosai	56164
GCF_001569335.1_ASM156933v1	santarosai	56663
GCF_000244615.1_gls454168v2.0	santarosai	HAI134
GCF_000306455.1_gls454070v02	santarosai	AIM
GCF_000313175.2_ASM31317v2	santarosai	LT_821
GCF_001981455.1_ASM198145v1	santarosai	M72_6-6
GCF_000306575.1_gls454130v02	santarosai	200403458
GCF_000244795.1_gls454187v02	santarosai	ZUN179
GCF_001569265.1_ASM156926v1	santarosai	56163
GCF_000243835.1_gls454063v02	santarosai	MAVJ_401
GCF_001008335.2_ASM100833v2	santarosai	U164
GCF_001981505.1_ASM198150v1	santarosai	M52_8-19
GCF_000244575.1_gls454165v2.0	santarosai	CBC523
GCF_000246395.1_CLC_glsol067	santarosai	11
GCF_000216275.1_gls454039v2.0	santarosai	2000027870
GCF_000244475.1_gls454120v02	santarosai	200702252
GCF_001569305.1_ASM156930v1	santarosai	56274
GCF_000244555.1_gls454163v02	santarosai	CBC379
GCF_004769615.1_ASM476961v1	sarikeiensis	201702455
GCF_004770835.1_ASM477083v1	selangorensis	201702406
GCF_004769405.1_ASM476940v1	selangorensis	SSW17
GCF_004769745.1_ASM476974v1	selangorensis	201702405
GCF_004770055.1_ASM477005v1	semungkisensis	SSS9
GCF_004770035.1_ASM477003v1	stimsonii	SSW20
GCF_004769715.1_ASM476971v1	stimsonii	201702407
GCF_003545875.1_ASM354587v1	stimsonii	AMB6-RJ
GCF_003545885.1_ASM354588v1	stimsonii	Yale
GCF_000332495.1_gls454203v02	terpstrae	LT_11-33
GCF_001729245.1_ASM172924v1	tipperaryensis	GWTS#1
GCF_000332455.1_gls454199v02	vanthielii	Waz_Holland
GCF_004770365.1_ASM477036v1	vanthielii	201601955
GCF_002150055.1_ASM215005v1	venezuelensis	CLM-R50
GCF_002150045.1_ASM215004v1	venezuelensis	IVIC-Bov1
GCF_002150035.1_ASM215003v1	venezuelensis	CLM-U50
GCF_001969935.1_ASM196993v1	weilii	L231
GCF_001568905.1_ASM156890v1	weilii	56679
GCF_001569525.1_ASM156952v1	weilii	56655
GCF_000244355.1_LweiUI13098v0.2	weilii	UI_13098
GCF_000246655.1_CLC_glsol172	weilii	UI_14631
GCF_001569375.1_ASM156937v1	weilii	56105
GCF_006874765.1_ASM687476v1	weilii	CUDO6
GCF_000246635.1_CLC_glsol171	weilii	LNT_1194
GCF_001568915.1_ASM156891v1	weilii	56674
GCF_000216315.1_gls454036v02	weilii	2006001853
GCF_001568405.1_ASM156840v1	weilii	56622
GCF_023572825.1_ASM2357282v1	weilii	B208
GCF_001569365.1_ASM156936v1	weilii	56145
GCF_006874745.1_ASM687474v1	weilii	CUD13
GCF_000243995.1_gls454086v02	weilii	LNT_1234
GCF_001569385.1_ASM156938v1	weilii	56621
GCF_022344045.1_ASM2234404v1	weilii	FMAS_PD2
GCF_022453935.1_FMAS_RT1	weilii	FMAS_RT1
GCF_000332415.1_gls454060v02	weilii	ICFT
GCF_001568415.1_ASM156841v1	weilii	56646
GCF_000332515.2_gls454195v02	wolbachii	CDC
GCF_004770635.1_ASM477063v1	wolffii	201800291
GCF_000306115.2_gls454061v02	wolffii	Khorat-H2
GCF_002811825.1_ASM281182v1	wolffii	FH2-C-A2
GCF_004770705.1_ASM477070v1	wolffii	201702691
GCF_004770695.1_ASM477069v1	wolffii	201800290
GCF_004770715.1_ASM477071v1	wolffii	201800289
GCF_004769375.1_ASM476937v1	wolffii	201800264
GCF_004769275.1_ASM476927v1	yanagawae	201800272
GCF_000332475.2_gls454202v02	yanagawae	Sao_Paulo
GCF_004769695.1_ASM476969v1	yasudae	201702447
GCF_004770815.1_ASM477081v1	yasudae	201702445
GCF_003545925.1_ASM354592v1	yasudae	F1
GCF_004770515.1_ASM477051v1	yasudae	201601115
GCF_019266585.1_ASM1926658v1	yasudae	BJ3
GCF_004770135.1_ASM477013v1	yasudae	L1S1
GCF_003545865.1_ASM354586v1	yasudae	B21
GCF_004769735.1_ASM476973v1	yasudae	201702446
