# Supplementary material for: Host population dynamics influence Leptospira spp. transmission patterns among Rattus norvegicus in Boston, Massachusetts, US
Source: PLoS Negl Trop Dis. 2025 Apr 15;19(4):e0012966. doi: 10.1371/journal.pntd.0012966 (PMC12047771; doi:10.1371/journal.pntd.0012966)
Supplement: S1 File — (XLSX) [file pntd.0012966.s018.xlsx]

## Sheet: Summary
clade	species	# of_loci
P1	interrogans	42
P1	kirschneri	42
P1	noguchii	41
P1	alexanderi	37
P1	santarosai	37
P1	weilii	37
P1	borgpetersenii	36
P1	mayottensis	35
P1	alstonii	33
P1	barantonii	29
P1	yasudae	27
P1	kmetyi	26
P1	sanjuanensis	26
P1	tipperaryensis	24
P1	adleri	23
P1	gomenensis	23
P1	ainazelensis	22
P1	stimsonii	20
P1	ellisii	20
P1	ainlahdjerensis	18
P2	koniamboensis	6
P2	dzoumogneensis	5
P2	haakeii	5
P2	selangorensis	5
P2	neocaledonica	4
P2	perolatii	4
P2	sarikeiensis	4
P2	semungkikensis	4
P2	licerasiae	4
P2	andrefontaineae	3
P2	broomii	3
P2	fainei	3
P2	hartskeerlii	3
P2	langatensis	3
P2	saintgironsiae	3
P2	inadai	3
P2	fletcheri	2
P2	fluminis	2
P2	johnsonii	2
P2	wolffii	2
P2	venezuelensis	1
S1	bandrabouensis	3
S1	biflexa	3
S1	bourretii	3
S1	brenneri	3
S1	congkakensis	3
S1	kanakyensis	3
S1	meyeri	3
S1	montravelensis	3
S1	mtsangambouensis	3
S1	noumeaensis	3
S1	perdikensis	3
S1	abararensis	2
S1	bouyouniensis	2
S1	chreensis	2
S1	ellinghausenii	2
S1	harrisiae	2
S1	jelokensis	2
S1	kemamanensis	2
S1	levettii	2
S1	terpstrae	2
S1	vanthielii	1
S1	wolbachii	1
S1	yanagawae	1
S2	idonii	5
S2	ilyithenensis	4
S2	ognonensis	2
S2	ryugenii	2
S2	kobayashii	2

## Sheet: LipL32
borgpetersenii
interrogans
kmetyi
alexanderi
kirschneri
noguchii
santarosai
alstonii
adleri
barantonii
yasudae
gomenensis
sanjuanensis
ellisii
mayottensis
weilii

## Sheet: 16S
borgpetersenii
interrogans
broomii
kmetyi
alexanderi
kirschneri
wolffii
fainei
noguchii
santarosai
alstonii
tipperaryensis
venezuelensis
hartskeerlii
saintgironsiae
adleri
perolatii
barantonii
neocaledonica
haakeii
johnsonii
stimsonii
yasudae
fletcheri
selangorensis
koniambonensis
langatensis
sarikeiensis
semungkisensis
andrefontaineae
gomenensis
dzoumogneensis
fluminis
ainazelensis
ainlahdjerensis
sanjuanensis
weilii
mayottensis
ellisii
inadai
licerasiae

## Sheet: LFB1
interrogans
kirschneri
noguchii

## Sheet: flaB
borgpetersenii
biflexa
interrogans
broomii
kmetyi
alexanderi
kirschneri
meyeri
fainei
noguchii
santarosai
vanthielii
yanagawae
terpstrae
wolbachii
alstonii
tipperaryensis
adleri
perolatii
barantonii
harrisiae
levettii
brenneri
ellinghausenii
ryugenii
stimsonii
yasudae
fletcheri
kanakyensis
bourretii
montravelensis
perdikensis
kemamanensis
jelokensis
congkakensis
bouyouniensis
mtsangambouensis
gomenensis
noumeaensis
bandrabouensis
idonii
fluminis
abararensis
ainazelensis
chreensis
ainlahdjerensis
sanjuanensis
ellisii
mayottensis
weilii
inadai

## Sheet: ligB
interrogans
kirschneri
noguchii
alstonii
barantonii
yasudae
sanjuanensis
mayottensis
weilii

## Sheet: glmU
borgpetersenii
interrogans
alexanderi
kirschneri
noguchii
santarosai
alstonii
mayottensis
weilii

## Sheet: secY
borgpetersenii
biflexa
interrogans
kmetyi
alexanderi
kirschneri
meyeri
wolffii
fainei
noguchii
santarosai
vanthielii
yanagawae
terpstrae
wolbachii
alstonii
tipperaryensis
venezuelensis
hartskeerlii
saintgironsiae
adleri
perolatii
barantonii
harrisiae
levettii
brenneri
neocaledonica
haakeii
johnsonii
ellinghausenii
ryugenii
stimsonii
yasudae
kanakyensis
bourretii
selangorensis
montravelensis
koniambonensis
perdikensis
langatensis
sarikeiensis
kemamanensis
jelokensis
semungkisensis
andrefontaineae
congkakensis
bouyouniensis
mtsangambouensis
gomenensis
ognonensis
noumeaensis
dzoumogneensis
bandrabouensis
idonii
ilyithenensis
abararensis
ainazelensis
chreensis
ainlahdjerensis
sanjuanensis
ellisii
mayottensis
weilii
licerasiae
kobayashii

## Sheet: Loa22
interrogans
kirschneri
noguchii
tipperaryensis
stimsonii

## Sheet: LipL41
borgpetersenii
interrogans
kmetyi
alexanderi
kirschneri
noguchii
santarosai
alstonii
tipperaryensis
adleri
barantonii
stimsonii
yasudae
gomenensis
ainazelensis
ainlahdjerensis
sanjuanensis
mayottensis
weilii

[truncated: 33 more sheets: OmpL1, icdA, sucA, LIC_RS05715, RS00030, RS01095, RS01395, RS01760, RS02325, RS03210, RS03215, RS03220, RS03235, RS03700, RS03705, RS03820, RS03900, RS03955, RS05300, RS05885 …]
